# Supplementary material for: Environmental Difference and Spatial Distance Affect the Fidelity of Variation Source of Microbial Community Structure in Air-Dried Soils
Source: Microorganisms. 2022 Mar 22;10(4):672. doi: 10.3390/microorganisms10040672 (PMC9031423; doi:10.3390/microorganisms10040672)
Supplement: Supplementary file 1 [file microorganisms-10-00672-s001.zip › Supplementary Tables.xlsx]

## Sheet: Table S1
Table S1. Geographic position and environmental variables of soil samples
Location	Longitude (°E)	Latitude (°N)	pH	SOC (g/kg)	TN (mg/kg)	TP (mg/kg)	TK (g/kg)	WC	AAT (℃)	AP (mm)	Clay (%)	Silt (%)	Sand (%)
TYA1	111.44	28.93	4.8	9.3	1183.2	831.6	14.2	0.1082	17.27	1317.27	48.2	43.5	8.3
TYA2	111.44	28.93	4.5	5.8	738.8	463.6	12.3	0.1394	17.27	1317.27	52	40.8	7.2
TYA3	111.45	28.93	5.1	11.3	1326.6	583.9	13.5	0.1953	17.28	1317.5	41.7	52.6	5.7
TYA4	111.45	28.93	4.8	11.7	1448.4	567.8	12.6	0.1498	17.28	1317.5	38.7	53.4	7.9
TYA5	111.45	28.93	4.7	12.7	1533.1	560	13.3	0.181	17.28	1317.5	41.4	51.5	7.1
TYA6	111.51	28.94	4.3	7.5	964.6	781.7	17.1	0.1858	17.31	1309.3	28.3	50.8	20.9
HLA1	126.92	47.45	5.8	18.8	1476.1	776.6	20.3	0.1963	2.14	546.8	38.2	51.5	10.3
HLA2	126.78	47.43	5.9	20.3	1819.9	772.6	20.2	0.2201	2.18	518.68	41.9	46.8	11.3
HLA3	126.92	47.45	5.8	17.7	1499.5	745.4	20.2	0.1876	2.14	547.37	38.7	51.4	9.9
HLA4	126.83	47.37	6.1	26	1863.1	748.2	20.6	0.1942	2.2	523.03	37.1	48.6	14.3
HLA5	126.84	47.34	6	17.8	1490.5	593.8	19.2	0.2012	2.26	521.92	34.7	49.9	15.4
YCA1	116.59	36.86	8.4	12.9	787.6	879.4	19	0.1502	13.39	601.8	28.8	59.3	11.9
YCA2	116.57	36.84	8.4	6.2	1111	1062.9	18.4	0.1562	13.38	603.38	26.9	60	13.1
YCA3	116.67	37.01	8.6	5.2	1416.2	1541.3	19.5	0.1908	13.45	581.14	28.9	55.3	15.8
YCA4	116.56	36.8	8.4	11.2	981.9	954	17.8	0.1227	13.36	612.38	22.2	58.9	18.9
YCA5	116.58	36.82	8.2	9.5	1107	1320.8	18.2	0.1103	13.37	609.91	23.7	59.8	16.5
YTA1	116.91	28.21	5.4	25.6	2501.5	561.2	7.7	0.133	18.43	1767.12	24.3	29.1	46.6
YTA2	116.92	28.23	5.4	19.2	1734.1	459	6.9	0.1348	18.46	1765.12	32.4	34.4	33.2
YTA3	116.92	28.24	5.4	6.7	1053.5	511.2	9.3	0.1501	18.47	1760.28	41.6	28.4	30

## Sheet: Table S2
Table S2. PEMANOVA report of any paired fresh or air-dried soils
Treatment	Plot.A	Plot.B	DF.Spatial.factor	DF.residuals	DF.Total	SumsOfSqs.Spatial.factor	SumsOfSqs.residuals	SumsOfSqs.Total	MeanSqs.Spatial.factor	MeanSqs.Residual	F.Model	R2.Spatial.factor	R2.Residuals	R2.Total	p
fresh	TYA1	TYA2	1	10	11	0.83694	0.0517128	0.888653	0.83694	0.00517128	161.844	0.941808	0.0581924	1	0.003996
Air-dried	TYA1	TYA2	1	10	11	1.06564	0.0655829	1.13122	1.06564	0.00655829	162.487	0.942025	0.0579754	1	0.001998
fresh	TYA1	TYA3	1	10	11	0.967929	0.0925671	1.0605	0.967929	0.00925671	104.565	0.912713	0.0872866	1	0.003996
Air-dried	TYA1	TYA3	1	10	11	0.996851	0.10407	1.10092	0.996851	0.010407	95.7871	0.90547	0.0945295	1	0.001998
fresh	TYA1	TYA4	1	10	11	0.621342	0.0470444	0.668386	0.621342	0.00470444	132.076	0.929615	0.070385	1	0.003996
Air-dried	TYA1	TYA4	1	10	11	0.746841	0.0953001	0.842141	0.746841	0.00953001	78.3673	0.886836	0.113164	1	0.00699301
fresh	TYA1	TYA5	1	10	11	0.812311	0.0713633	0.883674	0.812311	0.00713633	113.828	0.919243	0.0807574	1	0.000999001
Air-dried	TYA1	TYA5	1	10	11	0.824521	0.0908504	0.915371	0.824521	0.00908504	90.7559	0.90075	0.0992498	1	0.003996
fresh	TYA1	TYA6	1	10	11	1.23449	0.0413058	1.27579	1.23449	0.00413058	298.865	0.967623	0.0323766	1	0.001998
Air-dried	TYA1	TYA6	1	10	11	1.49018	0.0733381	1.56352	1.49018	0.00733381	203.193	0.953094	0.0469058	1	0.002997
fresh	TYA1	HLA1	1	10	11	1.60539	0.062915	1.6683	1.60539	0.0062915	255.168	0.962288	0.0377119	1	0.00599401
Air-dried	TYA1	HLA1	1	10	11	1.77521	0.10306	1.87827	1.77521	0.010306	172.25	0.94513	0.0548696	1	0.004995
fresh	TYA1	HLA2	1	10	11	1.72953	0.0640758	1.79361	1.72953	0.00640758	269.919	0.964275	0.0357246	1	0.000999001
Air-dried	TYA1	HLA2	1	10	11	1.77163	0.105277	1.8769	1.77163	0.0105277	168.282	0.943909	0.0560909	1	0.004995
fresh	TYA1	HLA3	1	10	11	1.69665	0.058819	1.75547	1.69665	0.0058819	288.453	0.966494	0.0335061	1	0.002997
Air-dried	TYA1	HLA3	1	10	11	1.71104	0.0927316	1.80377	1.71104	0.00927316	184.515	0.94859	0.0514099	1	0.002997
fresh	TYA1	HLA4	1	10	11	1.79915	0.0696162	1.86877	1.79915	0.00696162	258.439	0.962748	0.0372524	1	0.002997
Air-dried	TYA1	HLA4	1	10	11	1.87469	0.105813	1.9805	1.87469	0.0105813	177.169	0.946572	0.0534276	1	0.000999001
fresh	TYA1	HLA5	1	10	11	1.67761	0.0695412	1.74715	1.67761	0.00695412	241.24	0.960197	0.0398026	1	0.004995
Air-dried	TYA1	HLA5	1	10	11	1.73195	0.100504	1.83246	1.73195	0.0100504	172.326	0.945153	0.0548467	1	0.003996
fresh	TYA1	YCA1	1	10	11	2.36441	0.0795177	2.44393	2.36441	0.00795177	297.343	0.967463	0.0325369	1	0.002997
Air-dried	TYA1	YCA1	1	10	11	2.35553	0.125959	2.48149	2.35553	0.0125959	187.007	0.94924	0.0507596	1	0.001998
fresh	TYA1	YCA2	1	10	11	2.30508	0.0766716	2.38175	2.30508	0.00766716	300.643	0.967809	0.0321913	1	0.002997
Air-dried	TYA1	YCA2	1	10	11	2.37265	0.133883	2.50653	2.37265	0.0133883	177.217	0.946586	0.0534139	1	0.000999001
fresh	TYA1	YCA3	1	10	11	2.32404	0.0809852	2.40503	2.32404	0.00809852	286.971	0.966327	0.0336733	1	0.001998
Air-dried	TYA1	YCA3	1	10	11	2.38559	0.123668	2.50926	2.38559	0.0123668	192.902	0.950715	0.0492848	1	0.000999001
fresh	TYA1	YCA4	1	10	11	2.33165	0.0915637	2.42321	2.33165	0.00915637	254.648	0.962214	0.0377861	1	0.00599401
Air-dried	TYA1	YCA4	1	10	11	2.44233	0.131713	2.57404	2.44233	0.0131713	185.428	0.94883	0.0511698	1	0.002997
fresh	TYA1	YCA5	1	10	11	2.29842	0.0857003	2.38412	2.29842	0.00857003	268.193	0.964054	0.0359463	1	0.000999001
Air-dried	TYA1	YCA5	1	10	11	2.32819	0.128839	2.45703	2.32819	0.0128839	180.705	0.947563	0.052437	1	0.000999001
fresh	TYA1	YTA1	1	10	11	1.76161	0.0712457	1.83285	1.76161	0.00712457	247.258	0.961128	0.0388715	1	0.002997
Air-dried	TYA1	YTA1	1	10	11	2.02971	0.0966266	2.12634	2.02971	0.00966266	210.057	0.954557	0.0454428	1	0.002997
fresh	TYA1	YTA2	1	10	11	1.80053	0.0711078	1.87164	1.80053	0.00711078	253.212	0.962008	0.0379922	1	0.003996
Air-dried	TYA1	YTA2	1	10	11	1.85434	0.109103	1.96345	1.85434	0.0109103	169.963	0.944433	0.055567	1	0.002997
fresh	TYA1	YTA3	1	10	11	1.89324	0.0622497	1.95549	1.89324	0.00622497	304.137	0.968167	0.0318333	1	0.001998
Air-dried	TYA1	YTA3	1	10	11	1.72486	0.103238	1.82809	1.72486	0.0103238	167.076	0.943527	0.056473	1	0.001998
fresh	TYA2	TYA3	1	10	11	1.42346	0.0914168	1.51487	1.42346	0.00914168	155.711	0.939654	0.0603462	1	0.004995
Air-dried	TYA2	TYA3	1	10	11	1.71872	0.0769296	1.79565	1.71872	0.00769296	223.415	0.957158	0.0428422	1	0.003996
fresh	TYA2	TYA4	1	10	11	1.00867	0.0458942	1.05457	1.00867	0.00458942	219.782	0.956481	0.0435195	1	0.002997
Air-dried	TYA2	TYA4	1	10	11	1.47855	0.0681602	1.54671	1.47855	0.00681602	216.922	0.955932	0.044068	1	0.002997
fresh	TYA2	TYA5	1	10	11	1.36697	0.070213	1.43719	1.36697	0.0070213	194.69	0.951146	0.0488545	1	0.003996
Air-dried	TYA2	TYA5	1	10	11	1.59584	0.0637106	1.65955	1.59584	0.00637106	250.482	0.96161	0.0383903	1	0.00699301
fresh	TYA2	TYA6	1	10	11	1.57716	0.0401555	1.61732	1.57716	0.00401555	392.763	0.975171	0.0248285	1	0.002997
Air-dried	TYA2	TYA6	1	10	11	1.99197	0.0461982	2.03817	1.99197	0.00461982	431.18	0.977334	0.0226665	1	0.002997
fresh	TYA2	HLA1	1	10	11	2.18781	0.0617648	2.24958	2.18781	0.00617648	354.217	0.972544	0.0274561	1	0.001998
Air-dried	TYA2	HLA1	1	10	11	2.34269	0.0759199	2.41861	2.34269	0.00759199	308.574	0.96861	0.0313899	1	0.004995
fresh	TYA2	HLA2	1	10	11	2.28962	0.0629256	2.35255	2.28962	0.00629256	363.862	0.973252	0.0267478	1	0.00599401
Air-dried	TYA2	HLA2	1	10	11	2.37903	0.0781374	2.45717	2.37903	0.00781374	304.468	0.9682	0.0317998	1	0.004995
fresh	TYA2	HLA3	1	10	11	2.24457	0.0576688	2.30224	2.24457	0.00576688	389.218	0.974951	0.025049	1	0.003996
Air-dried	TYA2	HLA3	1	10	11	2.31046	0.0655917	2.37605	2.31046	0.00655917	352.248	0.972395	0.0276054	1	0.002997
fresh	TYA2	HLA4	1	10	11	2.34697	0.0684659	2.41544	2.34697	0.00684659	342.794	0.971655	0.0283452	1	0.003996
Air-dried	TYA2	HLA4	1	10	11	2.43007	0.0786735	2.50874	2.43007	0.00786735	308.88	0.96864	0.0313597	1	0.003996
fresh	TYA2	HLA5	1	10	11	2.26056	0.068391	2.32895	2.26056	0.0068391	330.535	0.970634	0.0293656	1	0.001998
Air-dried	TYA2	HLA5	1	10	11	2.3166	0.0733644	2.38996	2.3166	0.00733644	315.766	0.969303	0.0306969	1	0.000999001
fresh	TYA2	YCA1	1	10	11	2.68194	0.0783675	2.7603	2.68194	0.00783675	342.225	0.971609	0.0283909	1	0.002997
Air-dried	TYA2	YCA1	1	10	11	2.63318	0.0988196	2.732	2.63318	0.00988196	266.463	0.963829	0.0361712	1	0.002997
fresh	TYA2	YCA2	1	10	11	2.6453	0.0755214	2.72082	2.6453	0.00755214	350.271	0.972243	0.0277569	1	0.001998
Air-dried	TYA2	YCA2	1	10	11	2.65105	0.106744	2.75779	2.65105	0.0106744	248.357	0.961294	0.0387062	1	0.001998
fresh	TYA2	YCA3	1	10	11	2.65903	0.079835	2.73886	2.65903	0.0079835	333.066	0.970851	0.0291489	1	0.004995
Air-dried	TYA2	YCA3	1	10	11	2.66653	0.0965285	2.76306	2.66653	0.00965285	276.243	0.965065	0.0349354	1	0.004995
fresh	TYA2	YCA4	1	10	11	2.65035	0.0904135	2.74077	2.65035	0.00904135	293.137	0.967012	0.0329884	1	0.003996
Air-dried	TYA2	YCA4	1	10	11	2.69489	0.104573	2.79946	2.69489	0.0104573	257.704	0.962645	0.0373547	1	0.004995
fresh	TYA2	YCA5	1	10	11	2.63252	0.0845501	2.71707	2.63252	0.00845501	311.356	0.968882	0.0311181	1	0.001998
Air-dried	TYA2	YCA5	1	10	11	2.633	0.101699	2.7347	2.633	0.0101699	258.9	0.962812	0.0371885	1	0.001998
fresh	TYA2	YTA1	1	10	11	1.99978	0.0700955	2.06988	1.99978	0.00700955	285.294	0.966135	0.0338646	1	0.004995
Air-dried	TYA2	YTA1	1	10	11	2.34738	0.0694867	2.41686	2.34738	0.00694867	337.817	0.971249	0.0287508	1	0.002997
fresh	TYA2	YTA2	1	10	11	2.03328	0.0699575	2.10324	2.03328	0.00699575	290.645	0.966738	0.0332618	1	0.003996
Air-dried	TYA2	YTA2	1	10	11	2.16645	0.0819629	2.24842	2.16645	0.00819629	264.321	0.963546	0.0364536	1	0.00599401
fresh	TYA2	YTA3	1	10	11	2.2162	0.0610995	2.2773	2.2162	0.00610995	362.72	0.97317	0.0268298	1	0.002997
Air-dried	TYA2	YTA3	1	10	11	2.23561	0.0760982	2.31171	2.23561	0.00760982	293.78	0.967081	0.0329186	1	0.003996
fresh	TYA3	TYA4	1	10	11	0.57444	0.0867484	0.661188	0.57444	0.00867484	66.2191	0.868799	0.131201	1	0.001998
Air-dried	TYA3	TYA4	1	10	11	0.540444	0.106647	0.647091	0.540444	0.0106647	50.676	0.83519	0.16481	1	0.00599401
fresh	TYA3	TYA5	1	10	11	0.464567	0.111067	0.575634	0.464567	0.0111067	41.8275	0.807052	0.192948	1	0.001998
Air-dried	TYA3	TYA5	1	10	11	0.47293	0.102197	0.575127	0.47293	0.0102197	46.2762	0.822305	0.177695	1	0.002997
fresh	TYA3	TYA6	1	10	11	1.56592	0.0810098	1.64693	1.56592	0.00810098	193.3	0.950812	0.0491883	1	0.003996
Air-dried	TYA3	TYA6	1	10	11	1.79381	0.0846849	1.8785	1.79381	0.00846849	211.822	0.954919	0.0450811	1	0.002997
fresh	TYA3	HLA1	1	10	11	1.45476	0.102619	1.55738	1.45476	0.0102619	141.763	0.934108	0.0658922	1	0.003996
Air-dried	TYA3	HLA1	1	10	11	1.77288	0.114407	1.88729	1.77288	0.0114407	154.963	0.939381	0.0606195	1	0.002997
fresh	TYA3	HLA2	1	10	11	1.64471	0.10378	1.74849	1.64471	0.010378	158.481	0.940646	0.0593539	1	0.001998
Air-dried	TYA3	HLA2	1	10	11	1.79235	0.116624	1.90898	1.79235	0.0116624	153.686	0.938908	0.0610924	1	0.003996
fresh	TYA3	HLA3	1	10	11	1.70331	0.098523	1.80183	1.70331	0.0098523	172.884	0.945321	0.0546794	1	0.002997
Air-dried	TYA3	HLA3	1	10	11	1.80075	0.104078	1.90483	1.80075	0.0104078	173.019	0.945361	0.0546391	1	0.002997
fresh	TYA3	HLA4	1	10	11	1.70302	0.10932	1.81234	1.70302	0.010932	155.783	0.93968	0.06032	1	0.003996
Air-dried	TYA3	HLA4	1	10	11	1.89949	0.11716	2.01665	1.89949	0.011716	162.128	0.941904	0.0580963	1	0.000999001
fresh	TYA3	HLA5	1	10	11	1.64644	0.109245	1.75568	1.64644	0.0109245	150.71	0.937776	0.0622239	1	0.002997
Air-dried	TYA3	HLA5	1	10	11	1.7872	0.111851	1.89905	1.7872	0.0111851	159.784	0.941102	0.0588985	1	0.000999001
fresh	TYA3	YCA1	1	10	11	2.05867	0.119222	2.17789	2.05867	0.0119222	172.676	0.945258	0.0547418	1	0.003996
Air-dried	TYA3	YCA1	1	10	11	2.33797	0.137306	2.47528	2.33797	0.0137306	170.274	0.944529	0.055471	1	0.004995
fresh	TYA3	YCA2	1	10	11	2.00112	0.116376	2.11749	2.00112	0.0116376	171.953	0.945041	0.0549592	1	0.00599401
Air-dried	TYA3	YCA2	1	10	11	2.34836	0.14523	2.49359	2.34836	0.014523	161.699	0.941759	0.0582414	1	0.001998
fresh	TYA3	YCA3	1	10	11	2.01631	0.120689	2.137	2.01631	0.0120689	167.067	0.943524	0.0564759	1	0.002997
Air-dried	TYA3	YCA3	1	10	11	2.34483	0.135015	2.47985	2.34483	0.0135015	173.672	0.945555	0.054445	1	0.000999001
fresh	TYA3	YCA4	1	10	11	2.03792	0.131268	2.16919	2.03792	0.0131268	155.249	0.939485	0.0605148	1	0.003996
Air-dried	TYA3	YCA4	1	10	11	2.4073	0.14306	2.55036	2.4073	0.014306	168.273	0.943906	0.0560938	1	0.003996
fresh	TYA3	YCA5	1	10	11	1.98306	0.125404	2.10846	1.98306	0.0125404	158.133	0.940523	0.0594767	1	0.002997
Air-dried	TYA3	YCA5	1	10	11	2.31762	0.140186	2.45781	2.31762	0.0140186	165.325	0.942963	0.057037	1	0.003996
fresh	TYA3	YTA1	1	10	11	1.00274	0.11095	1.11369	1.00274	0.011095	90.3776	0.900376	0.0996238	1	0.00599401
Air-dried	TYA3	YTA1	1	10	11	1.04912	0.107973	1.15709	1.04912	0.0107973	97.1644	0.906685	0.0933145	1	0.002997
fresh	TYA3	YTA2	1	10	11	0.962261	0.110812	1.07307	0.962261	0.0110812	86.8375	0.896734	0.103266	1	0.002997
Air-dried	TYA3	YTA2	1	10	11	0.837295	0.12045	0.957744	0.837295	0.012045	69.5142	0.874236	0.125764	1	0.000999001
fresh	TYA3	YTA3	1	10	11	1.18337	0.101954	1.28533	1.18337	0.0101954	116.069	0.920679	0.0793213	1	0.001998
Air-dried	TYA3	YTA3	1	10	11	1.04876	0.114585	1.16334	1.04876	0.0114585	91.5268	0.901504	0.0984962	1	0.000999001
fresh	TYA4	TYA5	1	10	11	0.439945	0.0655446	0.50549	0.439945	0.00655446	67.1215	0.870335	0.129665	1	0.003996
Air-dried	TYA4	TYA5	1	10	11	0.288294	0.0934278	0.381722	0.288294	0.00934278	30.8574	0.755246	0.244754	1	0.003996
fresh	TYA4	TYA6	1	10	11	1.31119	0.0354871	1.34667	1.31119	0.00354871	369.483	0.973648	0.0263516	1	0.001998
Air-dried	TYA4	TYA6	1	10	11	1.62532	0.0759155	1.70123	1.62532	0.00759155	214.096	0.955376	0.0446237	1	0.001998
fresh	TYA4	HLA1	1	10	11	1.50248	0.0570963	1.55957	1.50248	0.00570963	263.148	0.96339	0.0366102	1	0.003996
Air-dried	TYA4	HLA1	1	10	11	1.59891	0.105637	1.70454	1.59891	0.0105637	151.358	0.938026	0.0619739	1	0.000999001
fresh	TYA4	HLA2	1	10	11	1.70836	0.0582571	1.76661	1.70836	0.00582571	293.244	0.967023	0.0329767	1	0.002997
Air-dried	TYA4	HLA2	1	10	11	1.64071	0.107855	1.74856	1.64071	0.0107855	152.122	0.938318	0.0616819	1	0.002997
fresh	TYA4	HLA3	1	10	11	1.6961	0.0530003	1.7491	1.6961	0.00530003	320.018	0.969699	0.0303014	1	0.001998
Air-dried	TYA4	HLA3	1	10	11	1.62004	0.0953089	1.71535	1.62004	0.00953089	169.977	0.944437	0.0555625	1	0.002997
fresh	TYA4	HLA4	1	10	11	1.79143	0.0637975	1.85523	1.79143	0.00637975	280.8	0.965612	0.0343879	1	0.001998
Air-dried	TYA4	HLA4	1	10	11	1.73619	0.108391	1.84458	1.73619	0.0108391	160.179	0.941238	0.0587616	1	0.002997
fresh	TYA4	HLA5	1	10	11	1.68616	0.0637225	1.74988	1.68616	0.00637225	264.61	0.963585	0.0364153	1	0.002997
Air-dried	TYA4	HLA5	1	10	11	1.59795	0.103082	1.70103	1.59795	0.0103082	155.018	0.939401	0.0605994	1	0.002997
fresh	TYA4	YCA1	1	10	11	2.39058	0.0736991	2.46428	2.39058	0.00736991	324.371	0.970093	0.0299069	1	0.003996
Air-dried	TYA4	YCA1	1	10	11	2.28239	0.128537	2.41092	2.28239	0.0128537	177.567	0.946686	0.0533143	1	0.001998
fresh	TYA4	YCA2	1	10	11	2.35392	0.0708529	2.42477	2.35392	0.00708529	332.226	0.97078	0.0292205	1	0.001998
Air-dried	TYA4	YCA2	1	10	11	2.29316	0.136461	2.42962	2.29316	0.0136461	168.046	0.943835	0.0561654	1	0.001998
fresh	TYA4	YCA3	1	10	11	2.34726	0.0751665	2.42242	2.34726	0.00751665	312.274	0.968971	0.0310295	1	0.004995
Air-dried	TYA4	YCA3	1	10	11	2.30814	0.126246	2.43438	2.30814	0.0126246	182.829	0.948141	0.0518595	1	0.000999001
fresh	TYA4	YCA4	1	10	11	2.35906	0.085745	2.4448	2.35906	0.0085745	275.125	0.964928	0.0350724	1	0.001998
Air-dried	TYA4	YCA4	1	10	11	2.3592	0.13429	2.49349	2.3592	0.013429	175.679	0.946144	0.0538563	1	0.001998
fresh	TYA4	YCA5	1	10	11	2.32823	0.0798816	2.40811	2.32823	0.00798816	291.46	0.966828	0.0331719	1	0.003996
Air-dried	TYA4	YCA5	1	10	11	2.24808	0.131417	2.3795	2.24808	0.0131417	171.065	0.944771	0.0552287	1	0.002997
fresh	TYA4	YTA1	1	10	11	1.4362	0.065427	1.50163	1.4362	0.0065427	219.512	0.956429	0.0435706	1	0.002997
Air-dried	TYA4	YTA1	1	10	11	1.60392	0.0992039	1.70312	1.60392	0.00992039	161.679	0.941752	0.0582484	1	0.001998
fresh	TYA4	YTA2	1	10	11	1.46691	0.0652891	1.5322	1.46691	0.00652891	224.679	0.957389	0.0426114	1	0.004995
Air-dried	TYA4	YTA2	1	10	11	1.33626	0.11168	1.44794	1.33626	0.011168	119.651	0.92287	0.0771301	1	0.004995
fresh	TYA4	YTA3	1	10	11	1.70403	0.056431	1.76046	1.70403	0.0056431	301.967	0.967945	0.0320547	1	0.001998
Air-dried	TYA4	YTA3	1	10	11	1.55571	0.105815	1.66152	1.55571	0.0105815	147.021	0.936314	0.0636858	1	0.001998
fresh	TYA5	TYA6	1	10	11	1.41617	0.059806	1.47598	1.41617	0.0059806	236.794	0.95948	0.0405196	1	0.002997
Air-dried	TYA5	TYA6	1	10	11	1.50826	0.0714658	1.57973	1.50826	0.00714658	211.047	0.954761	0.0452393	1	0.001998
fresh	TYA5	HLA1	1	10	11	1.23929	0.0814152	1.3207	1.23929	0.00814152	152.218	0.938355	0.0616453	1	0.004995
Air-dried	TYA5	HLA1	1	10	11	1.52397	0.101187	1.62516	1.52397	0.0101187	150.609	0.937737	0.0622631	1	0.002997
fresh	TYA5	HLA2	1	10	11	1.37168	0.082576	1.45425	1.37168	0.0082576	166.111	0.943218	0.0567824	1	0.002997
Air-dried	TYA5	HLA2	1	10	11	1.57405	0.103405	1.67746	1.57405	0.0103405	152.222	0.938356	0.0616438	1	0.002997
fresh	TYA5	HLA3	1	10	11	1.42016	0.0773192	1.49748	1.42016	0.00773192	183.675	0.948367	0.0516328	1	0.002997
Air-dried	TYA5	HLA3	1	10	11	1.55097	0.0908593	1.64183	1.55097	0.00908593	170.7	0.94466	0.0553403	1	0.002997
fresh	TYA5	HLA4	1	10	11	1.40248	0.0881164	1.4906	1.40248	0.00881164	159.162	0.940885	0.0591148	1	0.003996
Air-dried	TYA5	HLA4	1	10	11	1.63331	0.103941	1.73725	1.63331	0.0103941	157.138	0.940169	0.0598306	1	0.000999001
fresh	TYA5	HLA5	1	10	11	1.35561	0.0880414	1.44366	1.35561	0.00880414	153.975	0.939015	0.060985	1	0.002997
Air-dried	TYA5	HLA5	1	10	11	1.52397	0.098632	1.6226	1.52397	0.0098632	154.511	0.939214	0.0607863	1	0.001998
fresh	TYA5	YCA1	1	10	11	1.91272	0.098018	2.01074	1.91272	0.0098018	195.14	0.951253	0.0487472	1	0.00699301
Air-dried	TYA5	YCA1	1	10	11	2.1594	0.124087	2.28349	2.1594	0.0124087	174.023	0.945659	0.0543411	1	0.001998
fresh	TYA5	YCA2	1	10	11	1.83256	0.0951718	1.92773	1.83256	0.00951718	192.553	0.95063	0.0493698	1	0.000999001
Air-dried	TYA5	YCA2	1	10	11	2.16432	0.132011	2.29633	2.16432	0.0132011	163.95	0.942512	0.0574878	1	0.001998
fresh	TYA5	YCA3	1	10	11	1.83425	0.0994854	1.93374	1.83425	0.00994854	184.374	0.948553	0.0514473	1	0.00699301
Air-dried	TYA5	YCA3	1	10	11	2.18471	0.121796	2.30651	2.18471	0.0121796	179.375	0.947195	0.0528054	1	0.000999001
fresh	TYA5	YCA4	1	10	11	1.87828	0.110064	1.98834	1.87828	0.0110064	170.653	0.944645	0.0553547	1	0.003996
Air-dried	TYA5	YCA4	1	10	11	2.243	0.129841	2.37285	2.243	0.0129841	172.751	0.945281	0.0547194	1	0.000999001
fresh	TYA5	YCA5	1	10	11	1.77911	0.104201	1.88331	1.77911	0.0104201	170.739	0.944672	0.0553285	1	0.003996
Air-dried	TYA5	YCA5	1	10	11	2.11506	0.126967	2.24203	2.11506	0.0126967	166.584	0.94337	0.0566304	1	0.004995
fresh	TYA5	YTA1	1	10	11	1.44379	0.0897459	1.53354	1.44379	0.00897459	160.875	0.941478	0.0585222	1	0.000999001
Air-dried	TYA5	YTA1	1	10	11	1.50642	0.0947543	1.60117	1.50642	0.00947543	158.981	0.940822	0.0591782	1	0.001998
fresh	TYA5	YTA2	1	10	11	1.49668	0.089608	1.58628	1.49668	0.0089608	167.025	0.943511	0.0564892	1	0.004995
Air-dried	TYA5	YTA2	1	10	11	1.34439	0.10723	1.45162	1.34439	0.010723	125.374	0.92613	0.0738696	1	0.001998
fresh	TYA5	YTA3	1	10	11	1.73417	0.0807499	1.81492	1.73417	0.00807499	214.759	0.955508	0.0444922	1	0.003996
Air-dried	TYA5	YTA3	1	10	11	1.57974	0.101366	1.68111	1.57974	0.0101366	155.846	0.939703	0.0602971	1	0.002997
fresh	TYA6	HLA1	1	10	11	2.14639	0.0513577	2.19774	2.14639	0.00513577	417.929	0.976632	0.0233684	1	0.001998
Air-dried	TYA6	HLA1	1	10	11	2.35136	0.0836751	2.43503	2.35136	0.00836751	281.01	0.965637	0.0343631	1	0.001998
fresh	TYA6	HLA2	1	10	11	2.21838	0.0525185	2.27089	2.21838	0.00525185	422.399	0.976873	0.0231268	1	0.002997
Air-dried	TYA6	HLA2	1	10	11	2.29932	0.0858927	2.38521	2.29932	0.00858927	267.697	0.96399	0.0360105	1	0.004995
fresh	TYA6	HLA3	1	10	11	2.15694	0.0472617	2.2042	2.15694	0.00472617	456.382	0.978558	0.0214416	1	0.001998
Air-dried	TYA6	HLA3	1	10	11	2.23404	0.0733469	2.30739	2.23404	0.00733469	304.585	0.968212	0.0317879	1	0.003996
fresh	TYA6	HLA4	1	10	11	2.23506	0.0580589	2.29312	2.23506	0.00580589	384.965	0.974681	0.0253187	1	0.004995
Air-dried	TYA6	HLA4	1	10	11	2.29639	0.0864287	2.38282	2.29639	0.00864287	265.698	0.963728	0.0362716	1	0.000999001
fresh	TYA6	HLA5	1	10	11	2.1325	0.0579839	2.19048	2.1325	0.00579839	367.774	0.973529	0.0264708	1	0.004995
Air-dried	TYA6	HLA5	1	10	11	2.19623	0.0811196	2.27735	2.19623	0.00811196	270.74	0.96438	0.0356201	1	0.001998
fresh	TYA6	YCA1	1	10	11	2.58558	0.0679604	2.65355	2.58558	0.00679604	380.454	0.974389	0.0256112	1	0.00899101
Air-dried	TYA6	YCA1	1	10	11	2.41888	0.106575	2.52545	2.41888	0.0106575	226.965	0.9578	0.0422003	1	0.00699301
fresh	TYA6	YCA2	1	10	11	2.56536	0.0651143	2.63047	2.56536	0.00651143	393.978	0.975246	0.0247538	1	0.002997
Air-dried	TYA6	YCA2	1	10	11	2.45276	0.114499	2.56726	2.45276	0.0114499	214.217	0.9554	0.0445996	1	0.001998
fresh	TYA6	YCA3	1	10	11	2.52823	0.0694279	2.59766	2.52823	0.00694279	364.152	0.973273	0.0267271	1	0.001998
Air-dried	TYA6	YCA3	1	10	11	2.46671	0.104284	2.57099	2.46671	0.0104284	236.538	0.959438	0.0405617	1	0.003996
fresh	TYA6	YCA4	1	10	11	2.55501	0.0800064	2.63501	2.55501	0.00800064	319.35	0.969637	0.0303628	1	0.000999001
Air-dried	TYA6	YCA4	1	10	11	2.52869	0.112328	2.64102	2.52869	0.0112328	225.116	0.957468	0.0425321	1	0.000999001
fresh	TYA6	YCA5	1	10	11	2.55071	0.074143	2.62485	2.55071	0.0074143	344.026	0.971753	0.0282465	1	0.003996
Air-dried	TYA6	YCA5	1	10	11	2.41279	0.109455	2.52224	2.41279	0.0109455	220.437	0.956604	0.0433958	1	0.000999001
fresh	TYA6	YTA1	1	10	11	2.11897	0.0596884	2.17866	2.11897	0.00596884	355.006	0.972603	0.0273968	1	0.003996
Air-dried	TYA6	YTA1	1	10	11	2.27735	0.0772419	2.35459	2.27735	0.00772419	294.834	0.967195	0.0328048	1	0.003996
fresh	TYA6	YTA2	1	10	11	2.17321	0.0595505	2.23277	2.17321	0.00595505	364.937	0.973329	0.0266712	1	0.004995
Air-dried	TYA6	YTA2	1	10	11	2.31722	0.0897181	2.40693	2.31722	0.00897181	258.277	0.962725	0.0372748	1	0.000999001
fresh	TYA6	YTA3	1	10	11	2.27233	0.0506924	2.32303	2.27233	0.00506924	448.259	0.978178	0.0218217	1	0.002997
Air-dried	TYA6	YTA3	1	10	11	2.34608	0.0838534	2.42993	2.34608	0.00838534	279.783	0.965491	0.0345086	1	0.002997
fresh	HLA1	HLA2	1	10	11	0.512813	0.0741277	0.586941	0.512813	0.00741277	69.1797	0.873705	0.126295	1	0.002997
Air-dried	HLA1	HLA2	1	10	11	0.454116	0.115614	0.569731	0.454116	0.0115614	39.2785	0.797072	0.202928	1	0.001998
fresh	HLA1	HLA3	1	10	11	0.506367	0.0688709	0.575238	0.506367	0.00688709	73.5241	0.880274	0.119726	1	0.000999001
Air-dried	HLA1	HLA3	1	10	11	0.468971	0.103069	0.57204	0.468971	0.0103069	45.5009	0.819823	0.180177	1	0.004995
fresh	HLA1	HLA4	1	10	11	0.483945	0.0796681	0.563613	0.483945	0.00796681	60.7452	0.858648	0.141352	1	0.002997
Air-dried	HLA1	HLA4	1	10	11	0.473718	0.11615	0.589869	0.473718	0.011615	40.7849	0.803091	0.196909	1	0.001998
fresh	HLA1	HLA5	1	10	11	0.543193	0.0795931	0.622787	0.543193	0.00795931	68.2463	0.872198	0.127802	1	0.004995
Air-dried	HLA1	HLA5	1	10	11	0.51315	0.110841	0.623992	0.51315	0.0110841	46.296	0.822367	0.177633	1	0.003996
fresh	HLA1	YCA1	1	10	11	1.7149	0.0895697	1.80447	1.7149	0.00895697	191.46	0.950362	0.0496376	1	0.002997
Air-dried	HLA1	YCA1	1	10	11	1.62459	0.136297	1.76088	1.62459	0.0136297	119.195	0.922598	0.0774023	1	0.00599401
fresh	HLA1	YCA2	1	10	11	1.62041	0.0867236	1.70713	1.62041	0.00867236	186.847	0.949199	0.0508008	1	0.001998
Air-dried	HLA1	YCA2	1	10	11	1.60512	0.14422	1.74934	1.60512	0.014422	111.296	0.917557	0.0824429	1	0.001998
fresh	HLA1	YCA3	1	10	11	1.66392	0.0910371	1.75496	1.66392	0.00910371	182.774	0.948126	0.0518742	1	0.002997
Air-dried	HLA1	YCA3	1	10	11	1.64743	0.134005	1.78144	1.64743	0.0134005	122.938	0.924777	0.0752231	1	0.003996
fresh	HLA1	YCA4	1	10	11	1.66272	0.101616	1.76434	1.66272	0.0101616	163.629	0.942406	0.0575942	1	0.001998
Air-dried	HLA1	YCA4	1	10	11	1.62647	0.14205	1.76852	1.62647	0.014205	114.5	0.919679	0.0803214	1	0.003996
fresh	HLA1	YCA5	1	10	11	1.58506	0.0957522	1.68081	1.58506	0.00957522	165.538	0.943032	0.0569679	1	0.002997
Air-dried	HLA1	YCA5	1	10	11	1.55282	0.139176	1.692	1.55282	0.0139176	111.572	0.917744	0.0822556	1	0.002997
fresh	HLA1	YTA1	1	10	11	2.08502	0.0812976	2.16632	2.08502	0.00812976	256.467	0.962472	0.037528	1	0.001998
Air-dried	HLA1	YTA1	1	10	11	2.44689	0.106964	2.55385	2.44689	0.0106964	228.759	0.958117	0.0418833	1	0.003996
fresh	HLA1	YTA2	1	10	11	2.09514	0.0811597	2.1763	2.09514	0.00811597	258.15	0.962707	0.0372926	1	0.001998
Air-dried	HLA1	YTA2	1	10	11	2.30283	0.11944	2.42227	2.30283	0.011944	192.803	0.950691	0.0493091	1	0.002997
fresh	HLA1	YTA3	1	10	11	2.05655	0.0723016	2.12886	2.05655	0.00723016	284.441	0.966037	0.0339627	1	0.003996
Air-dried	HLA1	YTA3	1	10	11	2.11916	0.113575	2.23273	2.11916	0.0113575	186.587	0.949132	0.0508682	1	0.001998
fresh	HLA2	HLA3	1	10	11	0.239649	0.0700317	0.309681	0.239649	0.00700317	34.2201	0.773858	0.226142	1	0.001998
Air-dried	HLA2	HLA3	1	10	11	0.206007	0.105286	0.311293	0.206007	0.0105286	19.5664	0.661778	0.338222	1	0.001998
fresh	HLA2	HLA4	1	10	11	0.225166	0.0808289	0.305995	0.225166	0.00808289	27.8571	0.735849	0.264151	1	0.004995
Air-dried	HLA2	HLA4	1	10	11	0.206939	0.118368	0.325307	0.206939	0.0118368	17.4827	0.636134	0.363866	1	0.001998
fresh	HLA2	HLA5	1	10	11	0.197769	0.080754	0.278523	0.197769	0.0080754	24.4904	0.710064	0.289936	1	0.002997
Air-dried	HLA2	HLA5	1	10	11	0.161204	0.113059	0.274263	0.161204	0.0113059	14.2584	0.587772	0.412228	1	0.004995
fresh	HLA2	YCA1	1	10	11	1.69044	0.0907305	1.78117	1.69044	0.00907305	186.314	0.949061	0.0509388	1	0.001998
Air-dried	HLA2	YCA1	1	10	11	1.63971	0.138514	1.77823	1.63971	0.0138514	118.379	0.922106	0.0778944	1	0.001998
fresh	HLA2	YCA2	1	10	11	1.56012	0.0878844	1.648	1.56012	0.00878844	177.52	0.946672	0.0533277	1	0.003996
Air-dried	HLA2	YCA2	1	10	11	1.62563	0.146438	1.77207	1.62563	0.0146438	111.011	0.917363	0.0826369	1	0.003996
fresh	HLA2	YCA3	1	10	11	1.61838	0.0921979	1.71058	1.61838	0.00921979	175.534	0.946101	0.0538986	1	0.003996
Air-dried	HLA2	YCA3	1	10	11	1.65063	0.136223	1.78686	1.65063	0.0136223	121.171	0.923764	0.0762361	1	0.002997
fresh	HLA2	YCA4	1	10	11	1.6568	0.102776	1.75957	1.6568	0.0102776	161.204	0.94159	0.0584099	1	0.004995
Air-dried	HLA2	YCA4	1	10	11	1.70286	0.144268	1.84713	1.70286	0.0144268	118.035	0.921896	0.0781037	1	0.002997
fresh	HLA2	YCA5	1	10	11	1.50138	0.0969131	1.5983	1.50138	0.00969131	154.921	0.939365	0.0606352	1	0.003996
Air-dried	HLA2	YCA5	1	10	11	1.52828	0.141394	1.66967	1.52828	0.0141394	108.087	0.915317	0.0846835	1	0.00599401
fresh	HLA2	YTA1	1	10	11	2.23189	0.0824584	2.31434	2.23189	0.00824584	270.668	0.964371	0.0356293	1	0.003996
Air-dried	HLA2	YTA1	1	10	11	2.47689	0.109181	2.58607	2.47689	0.0109181	226.861	0.957781	0.0422189	1	0.003996
fresh	HLA2	YTA2	1	10	11	2.22552	0.0823205	2.30784	2.22552	0.00823205	270.348	0.96433	0.0356699	1	0.000999001
Air-dried	HLA2	YTA2	1	10	11	2.35779	0.121657	2.47945	2.35779	0.0121657	193.806	0.950934	0.0490663	1	0.004995
fresh	HLA2	YTA3	1	10	11	2.17681	0.0734624	2.25028	2.17681	0.00734624	296.317	0.967354	0.032646	1	0.003996
Air-dried	HLA2	YTA3	1	10	11	2.17055	0.115793	2.28634	2.17055	0.0115793	187.452	0.949355	0.0506453	1	0.000999001
fresh	HLA3	HLA4	1	10	11	0.387503	0.0755721	0.463076	0.387503	0.00755721	51.276	0.836804	0.163196	1	0.002997
Air-dried	HLA3	HLA4	1	10	11	0.361563	0.105822	0.467385	0.361563	0.0105822	34.167	0.773587	0.226413	1	0.002997
fresh	HLA3	HLA5	1	10	11	0.230785	0.0754972	0.306282	0.230785	0.00754972	30.5687	0.753505	0.246495	1	0.001998
Air-dried	HLA3	HLA5	1	10	11	0.184741	0.100513	0.285254	0.184741	0.0100513	18.3798	0.647636	0.352364	1	0.000999001
fresh	HLA3	YCA1	1	10	11	1.81526	0.0854737	1.90074	1.81526	0.00854737	212.377	0.955031	0.0449687	1	0.003996
Air-dried	HLA3	YCA1	1	10	11	1.76741	0.125968	1.89337	1.76741	0.0125968	140.306	0.933469	0.0665312	1	0.001998
fresh	HLA3	YCA2	1	10	11	1.71097	0.0826276	1.7936	1.71097	0.00826276	207.07	0.953932	0.046068	1	0.001998
Air-dried	HLA3	YCA2	1	10	11	1.7664	0.133892	1.90029	1.7664	0.0133892	131.927	0.929541	0.0704587	1	0.002997
fresh	HLA3	YCA3	1	10	11	1.78048	0.0869411	1.86742	1.78048	0.00869411	204.792	0.953443	0.0465568	1	0.001998
Air-dried	HLA3	YCA3	1	10	11	1.79782	0.123677	1.9215	1.79782	0.0123677	145.364	0.935635	0.0643651	1	0.002997
fresh	HLA3	YCA4	1	10	11	1.79502	0.0975197	1.89254	1.79502	0.00975197	184.067	0.948471	0.0515285	1	0.004995
Air-dried	HLA3	YCA4	1	10	11	1.83124	0.131722	1.96296	1.83124	0.0131722	139.023	0.932896	0.0671037	1	0.000999001
fresh	HLA3	YCA5	1	10	11	1.66273	0.0916563	1.75439	1.66273	0.00916563	181.41	0.947756	0.052244	1	0.002997
Air-dried	HLA3	YCA5	1	10	11	1.67533	0.128848	1.80418	1.67533	0.0128848	130.023	0.928583	0.0714166	1	0.004995
fresh	HLA3	YTA1	1	10	11	2.24837	0.0772016	2.32557	2.24837	0.00772016	291.233	0.966803	0.0331968	1	0.003996
Air-dried	HLA3	YTA1	1	10	11	2.45298	0.0966354	2.54961	2.45298	0.00966354	253.838	0.962098	0.037902	1	0.003996
fresh	HLA3	YTA2	1	10	11	2.25357	0.0770637	2.33063	2.25357	0.00770637	292.429	0.966934	0.0330656	1	0.003996
Air-dried	HLA3	YTA2	1	10	11	2.3471	0.109112	2.45622	2.3471	0.0109112	215.11	0.955577	0.0444226	1	0.001998
fresh	HLA3	YTA3	1	10	11	2.22787	0.0682056	2.29607	2.22787	0.00682056	326.64	0.970295	0.0297054	1	0.000999001
Air-dried	HLA3	YTA3	1	10	11	2.18119	0.103247	2.28443	2.18119	0.0103247	211.259	0.954804	0.0451959	1	0.003996
fresh	HLA4	HLA5	1	10	11	0.279444	0.0862943	0.365739	0.279444	0.00862943	32.3827	0.764055	0.235945	1	0.004995
Air-dried	HLA4	HLA5	1	10	11	0.262492	0.113595	0.376087	0.262492	0.0113595	23.1077	0.697956	0.302044	1	0.000999001
fresh	HLA4	YCA1	1	10	11	1.42352	0.0962709	1.51979	1.42352	0.00962709	147.866	0.936655	0.0633447	1	0.004995
Air-dried	HLA4	YCA1	1	10	11	1.37729	0.13905	1.51634	1.37729	0.013905	99.0498	0.908299	0.0917012	1	0.003996
fresh	HLA4	YCA2	1	10	11	1.29787	0.0934247	1.3913	1.29787	0.00934247	138.922	0.932851	0.0671494	1	0.000999001
Air-dried	HLA4	YCA2	1	10	11	1.35962	0.146974	1.50659	1.35962	0.0146974	92.5074	0.902446	0.097554	1	0.004995
fresh	HLA4	YCA3	1	10	11	1.39698	0.0977383	1.49472	1.39698	0.00977383	142.931	0.934611	0.065389	1	0.003996
Air-dried	HLA4	YCA3	1	10	11	1.42951	0.136759	1.56626	1.42951	0.0136759	104.527	0.912685	0.0873154	1	0.003996
fresh	HLA4	YCA4	1	10	11	1.37197	0.108317	1.48028	1.37197	0.0108317	126.662	0.926827	0.073173	1	0.001998
Air-dried	HLA4	YCA4	1	10	11	1.43561	0.144804	1.58042	1.43561	0.0144804	99.1422	0.908376	0.0916236	1	0.00599401
fresh	HLA4	YCA5	1	10	11	1.2673	0.102453	1.36976	1.2673	0.0102453	123.696	0.925203	0.0747967	1	0.002997
Air-dried	HLA4	YCA5	1	10	11	1.26119	0.14193	1.40312	1.26119	0.014193	88.8603	0.898847	0.101153	1	0.003996
fresh	HLA4	YTA1	1	10	11	2.29613	0.0879988	2.38413	2.29613	0.00879988	260.927	0.96309	0.0369103	1	0.00599401
Air-dried	HLA4	YTA1	1	10	11	2.4861	0.109717	2.59582	2.4861	0.0109717	226.592	0.957733	0.0422669	1	0.003996
fresh	HLA4	YTA2	1	10	11	2.27787	0.0878609	2.36573	2.27787	0.00878609	259.258	0.962861	0.037139	1	0.002997
Air-dried	HLA4	YTA2	1	10	11	2.38129	0.122193	2.50349	2.38129	0.0122193	194.879	0.951191	0.0488092	1	0.003996
fresh	HLA4	YTA3	1	10	11	2.26126	0.0790028	2.34026	2.26126	0.00790028	286.225	0.966242	0.0337582	1	0.003996
Air-dried	HLA4	YTA3	1	10	11	2.23638	0.116329	2.35271	2.23638	0.0116329	192.247	0.950555	0.0494445	1	0.000999001
fresh	HLA5	YCA1	1	10	11	1.71674	0.0961959	1.81293	1.71674	0.00961959	178.463	0.946939	0.0530609	1	0.002997
Air-dried	HLA5	YCA1	1	10	11	1.66364	0.133741	1.79738	1.66364	0.0133741	124.392	0.925591	0.074409	1	0.002997
fresh	HLA5	YCA2	1	10	11	1.5754	0.0933498	1.66875	1.5754	0.00933498	168.763	0.94406	0.0559401	1	0.002997
Air-dried	HLA5	YCA2	1	10	11	1.65339	0.141665	1.79505	1.65339	0.0141665	116.711	0.92108	0.0789197	1	0.004995
fresh	HLA5	YCA3	1	10	11	1.65473	0.0976634	1.7524	1.65473	0.00976634	169.432	0.944269	0.0557314	1	0.002997
Air-dried	HLA5	YCA3	1	10	11	1.70966	0.13145	1.84111	1.70966	0.013145	130.062	0.928603	0.0713972	1	0.002997
fresh	HLA5	YCA4	1	10	11	1.67383	0.108242	1.78207	1.67383	0.0108242	154.638	0.939261	0.0607393	1	0.00899101
Air-dried	HLA5	YCA4	1	10	11	1.74532	0.139494	1.88481	1.74532	0.0139494	125.118	0.92599	0.0740097	1	0.003996
fresh	HLA5	YCA5	1	10	11	1.52832	0.102378	1.6307	1.52832	0.0102378	149.282	0.937218	0.0627818	1	0.004995
Air-dried	HLA5	YCA5	1	10	11	1.55301	0.136621	1.68963	1.55301	0.0136621	113.673	0.919141	0.0808586	1	0.001998
fresh	HLA5	YTA1	1	10	11	2.2457	0.0879239	2.33363	2.2457	0.00879239	255.414	0.962323	0.0376769	1	0.001998
Air-dried	HLA5	YTA1	1	10	11	2.42887	0.104408	2.53328	2.42887	0.0104408	232.633	0.958785	0.0412146	1	0.001998
fresh	HLA5	YTA2	1	10	11	2.22717	0.0877859	2.31496	2.22717	0.00877859	253.705	0.962079	0.0379212	1	0.004995
Air-dried	HLA5	YTA2	1	10	11	2.33041	0.116884	2.44729	2.33041	0.0116884	199.377	0.952239	0.0477607	1	0.003996
fresh	HLA5	YTA3	1	10	11	2.19038	0.0789279	2.26931	2.19038	0.00789279	277.516	0.965219	0.0347806	1	0.001998
Air-dried	HLA5	YTA3	1	10	11	2.15328	0.11102	2.2643	2.15328	0.011102	193.955	0.95097	0.0490305	1	0.003996
fresh	YCA1	YCA2	1	10	11	0.252844	0.103326	0.35617	0.252844	0.0103326	24.4704	0.709896	0.290104	1	0.001998
Air-dried	YCA1	YCA2	1	10	11	0.123214	0.16712	0.290334	0.123214	0.016712	7.37275	0.424386	0.575614	1	0.000999001
fresh	YCA1	YCA3	1	10	11	0.346741	0.10764	0.454381	0.346741	0.010764	32.2131	0.763107	0.236893	1	0.001998
Air-dried	YCA1	YCA3	1	10	11	0.328682	0.156905	0.485587	0.328682	0.0156905	20.9478	0.676876	0.323124	1	0.001998
fresh	YCA1	YCA4	1	10	11	0.248364	0.118218	0.366582	0.248364	0.0118218	21.0089	0.677512	0.322488	1	0.000999001
Air-dried	YCA1	YCA4	1	10	11	0.232173	0.16495	0.397122	0.232173	0.016495	14.0754	0.584638	0.415362	1	0.003996
fresh	YCA1	YCA5	1	10	11	0.311905	0.112355	0.42426	0.311905	0.0112355	27.7607	0.735174	0.264826	1	0.000999001
Air-dried	YCA1	YCA5	1	10	11	0.239064	0.162076	0.40114	0.239064	0.0162076	14.7501	0.595962	0.404038	1	0.001998
fresh	YCA1	YTA1	1	10	11	2.6181	0.0979004	2.716	2.6181	0.00979004	267.424	0.963954	0.0360459	1	0.004995
Air-dried	YCA1	YTA1	1	10	11	2.61768	0.129863	2.74754	2.61768	0.0129863	201.572	0.952735	0.0472652	1	0.003996
fresh	YCA1	YTA2	1	10	11	2.58696	0.0977624	2.68472	2.58696	0.00977624	264.617	0.963586	0.0364143	1	0.001998
Air-dried	YCA1	YTA2	1	10	11	2.59032	0.142339	2.73266	2.59032	0.0142339	181.982	0.947912	0.0520882	1	0.001998
fresh	YCA1	YTA3	1	10	11	2.58083	0.0889044	2.66974	2.58083	0.00889044	290.293	0.966699	0.0333008	1	0.002997
Air-dried	YCA1	YTA3	1	10	11	2.53506	0.136475	2.67153	2.53506	0.0136475	185.753	0.948915	0.0510848	1	0.002997
fresh	YCA2	YCA3	1	10	11	0.272839	0.104794	0.377633	0.272839	0.0104794	26.0358	0.722498	0.277502	1	0.001998
Air-dried	YCA2	YCA3	1	10	11	0.265606	0.164829	0.430435	0.265606	0.0164829	16.114	0.617064	0.382936	1	0.004995
fresh	YCA2	YCA4	1	10	11	0.205734	0.115372	0.321106	0.205734	0.0115372	17.8322	0.640703	0.359297	1	0.002997
Air-dried	YCA2	YCA4	1	10	11	0.206362	0.172874	0.379236	0.206362	0.0172874	11.9372	0.544152	0.455848	1	0.001998
fresh	YCA2	YCA5	1	10	11	0.216873	0.109509	0.326382	0.216873	0.0109509	19.8042	0.664476	0.335524	1	0.002997
Air-dried	YCA2	YCA5	1	10	11	0.204245	0.17	0.374245	0.204245	0.017	12.0144	0.545752	0.454248	1	0.004995
fresh	YCA2	YTA1	1	10	11	2.5827	0.0950543	2.67775	2.5827	0.00950543	271.708	0.964502	0.0354978	1	0.000999001
Air-dried	YCA2	YTA1	1	10	11	2.63569	0.137787	2.77347	2.63569	0.0137787	191.287	0.95032	0.0496804	1	0.003996
fresh	YCA2	YTA2	1	10	11	2.54461	0.0949163	2.63953	2.54461	0.00949163	268.09	0.96404	0.0359596	1	0.003996
Air-dried	YCA2	YTA2	1	10	11	2.59321	0.150263	2.74347	2.59321	0.0150263	172.577	0.945229	0.0547713	1	0.001998
fresh	YCA2	YTA3	1	10	11	2.54426	0.0860583	2.63032	2.54426	0.00860583	295.644	0.967282	0.0327178	1	0.003996
Air-dried	YCA2	YTA3	1	10	11	2.52468	0.144399	2.66908	2.52468	0.0144399	174.841	0.945899	0.0541005	1	0.003996
fresh	YCA3	YCA4	1	10	11	0.319605	0.119686	0.439291	0.319605	0.0119686	26.7037	0.727548	0.272452	1	0.003996
Air-dried	YCA3	YCA4	1	10	11	0.385064	0.162659	0.547722	0.385064	0.0162659	23.6731	0.703027	0.296973	1	0.002997
fresh	YCA3	YCA5	1	10	11	0.248702	0.113822	0.362525	0.248702	0.0113822	21.85	0.686029	0.313971	1	0.004995
Air-dried	YCA3	YCA5	1	10	11	0.280105	0.159785	0.439889	0.280105	0.0159785	17.5301	0.636761	0.363239	1	0.001998
fresh	YCA3	YTA1	1	10	11	2.5997	0.0993678	2.69907	2.5997	0.00993678	261.624	0.963184	0.0368155	1	0.002997
Air-dried	YCA3	YTA1	1	10	11	2.6434	0.127572	2.77097	2.6434	0.0127572	207.208	0.953961	0.0460388	1	0.002997
fresh	YCA3	YTA2	1	10	11	2.57104	0.0992299	2.67027	2.57104	0.00992299	259.099	0.962839	0.037161	1	0.002997
Air-dried	YCA3	YTA2	1	10	11	2.60066	0.140048	2.74071	2.60066	0.0140048	185.698	0.948901	0.0510993	1	0.003996
fresh	YCA3	YTA3	1	10	11	2.5542	0.0903719	2.64457	2.5542	0.00903719	282.633	0.965827	0.0341725	1	0.001998
Air-dried	YCA3	YTA3	1	10	11	2.52727	0.134184	2.66146	2.52727	0.0134184	188.344	0.949583	0.0504174	1	0.003996
fresh	YCA4	YCA5	1	10	11	0.218012	0.124401	0.342413	0.218012	0.0124401	17.525	0.636694	0.363306	1	0.001998
Air-dried	YCA4	YCA5	1	10	11	0.242792	0.16783	0.410622	0.242792	0.016783	14.4666	0.59128	0.40872	1	0.004995
fresh	YCA4	YTA1	1	10	11	2.58055	0.109946	2.6905	2.58055	0.0109946	234.71	0.959135	0.0408647	1	0.002997
Air-dried	YCA4	YTA1	1	10	11	2.66651	0.135617	2.80213	2.66651	0.0135617	196.621	0.951602	0.0483977	1	0.002997
fresh	YCA4	YTA2	1	10	11	2.56252	0.109808	2.67233	2.56252	0.0109808	233.362	0.958909	0.041091	1	0.000999001
Air-dried	YCA4	YTA2	1	10	11	2.62212	0.148093	2.77022	2.62212	0.0148093	177.059	0.946541	0.053459	1	0.002997
fresh	YCA4	YTA3	1	10	11	2.54964	0.10095	2.65059	2.54964	0.010095	252.564	0.961914	0.038086	1	0.00599401
Air-dried	YCA4	YTA3	1	10	11	2.55399	0.142228	2.69622	2.55399	0.0142228	179.57	0.947249	0.052751	1	0.002997
fresh	YCA5	YTA1	1	10	11	2.5779	0.104083	2.68198	2.5779	0.0104083	247.677	0.961192	0.0388082	1	0.002997
Air-dried	YCA5	YTA1	1	10	11	2.60434	0.132743	2.73708	2.60434	0.0132743	196.194	0.951502	0.0484981	1	0.000999001
fresh	YCA5	YTA2	1	10	11	2.55345	0.103945	2.65739	2.55345	0.0103945	245.654	0.960885	0.0391154	1	0.003996
Air-dried	YCA5	YTA2	1	10	11	2.57103	0.145219	2.71625	2.57103	0.0145219	177.045	0.946537	0.0534631	1	0.001998
fresh	YCA5	YTA3	1	10	11	2.53574	0.095087	2.63083	2.53574	0.0095087	266.676	0.963857	0.0361433	1	0.002997
Air-dried	YCA5	YTA3	1	10	11	2.49702	0.139355	2.63638	2.49702	0.0139355	179.185	0.947142	0.0528584	1	0.002997
fresh	YTA1	YTA2	1	10	11	0.31832	0.0894904	0.40781	0.31832	0.00894904	35.5703	0.780559	0.219441	1	0.002997
Air-dried	YTA1	YTA2	1	10	11	0.5033	0.113007	0.616306	0.5033	0.0113007	44.5372	0.816639	0.183361	1	0.003996
fresh	YTA1	YTA3	1	10	11	0.913645	0.0806323	0.994277	0.913645	0.00806323	113.31	0.918904	0.0810964	1	0.004995
Air-dried	YTA1	YTA3	1	10	11	1.21334	0.107142	1.32048	1.21334	0.0107142	113.246	0.918861	0.0811388	1	0.00699301
fresh	YTA2	YTA3	1	10	11	0.65942	0.0804944	0.739914	0.65942	0.00804944	81.9212	0.891211	0.108789	1	0.003996
Air-dried	YTA2	YTA3	1	10	11	0.784545	0.119618	0.904163	0.784545	0.0119618	65.5875	0.867703	0.132297	1	0.002997

## Sheet: Table S3
Table S3. Results of model selection. Model 1 included all 11 environmental variables. Model 2 include environmental variables such as AAT, pH, TP, TK, Clay and Sand. Model 3 include environmental variables such as AAT, pH, Clay and Sand.
		model1	model2	model3
Climate variables	AAT
	AP
Soil properties	pH
	SOC
	TN
	TP
	TK
	WC
	Clay
	Silt
	Sand
Adjusted r-square		0.268	0.285	0.283
Residual sum of squares		0.259	0.262	0.266
Mallows' Cp		12	3.242	1.747
BIC		-3.145	-27.523	-35.154

## Sheet: Table S4
Table S4. The OTU table used in this study
OTU_ID	Day0 (Fresh)																			Day227 (Air-dried)																			Taxonomy
	HLA1	HLA2	HLA3	HLA4	HLA5	TYA1	TYA2	TYA3	TYA4	TYA5	TYA7	YCA1	YCA2	YCA3	YCA4	YCA5	YTA1	YTA2	YTA3	HLA1	HLA2	HLA3	HLA4	HLA5	TYA1	TYA2	TYA3	TYA4	TYA5	TYA7	YCA1	YCA2	YCA3	YCA4	YCA5	YTA1	YTA2	YTA3
OTU_1851	0.0308513	0.112387	0.101368	0.0705172	0.103572	0.00220366	0.00220366	0.013222	0.0110183	0.0110183	0	0	0	0.00220366	0	0	0.00440732	0.00661099	0.013222	0.0264439	0.112387	0.0859428	0.0440732	0.0903502	0.00220366	0	0.00661099	0.0418696	0.00661099	0	0	0	0	0	0.00220366	0.00220366	0.00220366	0.00661099	k__Bacteria; p__Proteobacteria; c__Betaproteobacteria; o__SC-I-84; f__; g__; s__
OTU_1104	0.019833	0.0727209	0.0572952	0.0418696	0.0793318	0.0440732	0.0550916	0.0947575	0.136627	0.0506842	0.134423	0	0	0.00220366	0	0.00220366	0.0220366	0.0330549	0.00881465	0.00661099	0.019833	0.019833	0.019833	0.0220366	0.00220366	0.00881465	0.00881465	0.019833	0.0110183	0.00881465	0	0	0.00440732	0	0	0	0.00220366	0.00220366	k__Bacteria; p__Proteobacteria; c__Alphaproteobacteria; o__Ellin329; f__; g__; s__
OTU_19897	0.0881465	0.0903502	0.0749245	0.0991648	0.0176293	0.0506842	0.00440732	0.00881465	0.00661099	0.0264439	0.0242403	0	0.00220366	0	0	0.00440732	0.0705172	0.0286476	0.00661099	0.260032	0.185108	0.165275	0.141034	0.0396659	0.0550916	0	0.0220366	0.019833	0.0374623	0.00440732	0	0.00440732	0.00220366	0.00881465	0.00440732	0.0242403	0.0220366	0.0220366	k__Bacteria; p__Proteobacteria; c__Alphaproteobacteria; o__Rhizobiales; f__Hyphomicrobiaceae; g__Rhodoplanes; s__
OTU_1864	0.00661099	0.0264439	0.0374623	0.0308513	0.0220366	0	0	0	0	0	0	0	0	0	0	0	0	0	0	0.0176293	0.0176293	0.0550916	0.0330549	0.0176293	0	0	0	0	0	0	0	0	0	0	0	0	0	0	k__Bacteria; p__Actinobacteria; c__Actinobacteria; o__Actinomycetales
OTU_496	0.0418696	0.0793318	0.134423	0.0484806	0.0727209	0.0286476	0	0.00220366	0.0242403	0	0	0	0	0	0	0	0	0	0.00661099	0.0749245	0.105776	0.178497	0.0308513	0.130016	0.0264439	0	0.0110183	0.0242403	0.00220366	0	0	0	0	0	0	0	0.00220366	0.00661099	k__Bacteria; p__Chloroflexi; c__C0119; o__; f__; g__; s__
OTU_2314	0	0.0440732	0.0330549	0.0594989	0.0594989	0.00220366	0	0	0.013222	0.0308513	0	0.00661099	0.00220366	0.00440732	0.00440732	0.00661099	0	0.00440732	0	0.00440732	0.0264439	0.0242403	0.00881465	0.0154256	0.00440732	0	0.00440732	0.0110183	0.00661099	0	0	0.00440732	0.00661099	0	0.00220366	0	0	0	k__Bacteria; p__Proteobacteria; c__Deltaproteobacteria; o__Myxococcales; f__Haliangiaceae; g__; s__
OTU_1998	0.013222	0.013222	0.00440732	0.0154256	0.00661099	0	0	0.00881465	0	0.0374623	0	0.0176293	0.00661099	0.0264439	0.0308513	0.0242403	0	0.00440732	0	0.00661099	0.0176293	0.00440732	0.00881465	0.00440732	0	0	0.00220366	0	0.0506842	0	0.00881465	0.00220366	0.0110183	0.00661099	0.0176293	0	0	0	k__Bacteria; p__WS3; c__PRR-12; o__Sediment-1; f__; g__; s__
OTU_23764	0.0396659	0.0572952	0.0484806	0.0572952	0.0594989	0.107979	0.00661099	0.0352586	0.0264439	0.0286476	0.00661099	0.00881465	0.00220366	0.00220366	0	0.00661099	0.0330549	0.0110183	0.0242403	0.0793318	0.118998	0.112387	0.0594989	0.0815355	0.0661099	0.00440732	0.0462769	0.0264439	0.0462769	0.0176293	0.00220366	0.00220366	0.00440732	0.00220366	0.00440732	0.00661099	0.00881465	0.0462769	k__Bacteria; p__Proteobacteria; c__Alphaproteobacteria; o__Rhodospirillales; f__Rhodospirillaceae
OTU_1882	0	0.0220366	0	0.00881465	0.013222	0	0.00220366	0	0	0.00220366	0	0	0.00661099	0.00661099	0.00440732	0.0110183	0	0	0	0.0110183	0.0220366	0.00440732	0.013222	0.013222	0	0	0	0	0	0.00220366	0.00440732	0.00220366	0.00440732	0.00220366	0.00440732	0	0	0	k__Bacteria; p__Actinobacteria; c__Thermoleophilia; o__Solirubrobacterales; f__Conexibacteraceae; g__; s__
OTU_5	0.850614	0.736023	0.916724	0.700765	0.769078	1.23185	0.610415	0.561934	0.989444	0.727209	0.634655	0.121201	0.103572	0.163071	0.107979	0.136627	0.623636	0.579563	0.570749	0.528879	0.473787	0.579563	0.429714	0.548712	0.544305	0.220366	0.592785	0.934353	0.760264	0.136627	0.0506842	0.0550916	0.103572	0.0330549	0.121201	0.268847	0.40327	0.550916	k__Bacteria; p__Proteobacteria; c__Alphaproteobacteria; o__Rhizobiales; f__Bradyrhizobiaceae; g__Bradyrhizobium; s__
OTU_5152	0.0154256	0.0242403	0.0506842	0.019833	0.0242403	0	0	0.00661099	0	0	0	0	0.00220366	0.00440732	0.00220366	0	0	0	0	0.0110183	0.019833	0.019833	0.019833	0.0176293	0	0	0	0	0	0	0.00220366	0	0.00220366	0.00220366	0.00220366	0	0	0	k__Bacteria; p__Bacteroidetes; c__Sphingobacteriia; o__Sphingobacteriales; f__Sphingobacteriaceae; g__; s__
OTU_27627	0	0.00440732	0.00220366	0	0	0	0	0.00220366	0	0.00220366	0	0	0	0	0	0	0	0	0	0	0	0	0	0.00220366	0	0	0	0	0	0	0	0	0	0	0	0	0	0	k__Bacteria; p__Planctomycetes; c__Phycisphaerae; o__WD2101; f__; g__; s__
OTU_6027	0.0154256	0.0352586	0.013222	0.0705172	0.0286476	0	0	0	0	0	0	0.0176293	0	0.013222	0.00440732	0.00881465	0	0	0	0.0330549	0.0330549	0.013222	0.0683135	0.0242403	0	0	0	0	0	0	0.019833	0.00881465	0.0440732	0.0264439	0.0154256	0	0	0	k__Bacteria; p__Proteobacteria; c__Deltaproteobacteria; o__[Entotheonellales]; f__[Entotheonellaceae]; g__; s__
OTU_12401	0.0683135	0.116794	0.101368	0.0749245	0.0440732	0.00220366	0	0.0220366	0.00661099	0.00881465	0.00220366	0.00440732	0.0264439	0.0264439	0.013222	0.0176293	0	0	0	0.0771282	0.103572	0.11459	0.138831	0.0859428	0.00440732	0	0	0.00220366	0.0110183	0.0330549	0.013222	0.0308513	0.0308513	0.0330549	0.0418696	0	0.00220366	0	k__Bacteria; p__Actinobacteria; c__Actinobacteria; o__Actinomycetales; f__Pseudonocardiaceae; g__Pseudonocardia; s__
OTU_3868	0.0286476	0.00661099	0.0286476	0.0242403	0.00220366	0.00220366	0	0.00440732	0.00440732	0.00220366	0.0110183	0.0264439	0.0264439	0.013222	0.00881465	0.013222	0.00220366	0.00220366	0.00220366	0.0110183	0.0110183	0.00661099	0.013222	0.00881465	0.00220366	0	0	0.00661099	0	0	0	0.00220366	0.00881465	0	0.00661099	0	0	0	k__Bacteria; p__Proteobacteria; c__Alphaproteobacteria; o__Rhizobiales; f__Bradyrhizobiaceae
OTU_17878	0.00440732	0.00661099	0	0.00220366	0.0440732	0.00220366	0	0	0	0	0	0	0	0	0	0	0	0	0	0.00881465	0	0.00220366	0.00440732	0.0749245	0	0	0.00220366	0.00440732	0	0	0	0	0	0	0	0	0	0	k__Bacteria; p__Chloroflexi; c__Chloroflexi; o__[Roseiflexales]; f__[Kouleothrixaceae]; g__; s__
OTU_22864	0.019833	0.00881465	0.0110183	0.0154256	0.0352586	0.0220366	0	0.0727209	0.0374623	0.0220366	0	0	0.00220366	0.00440732	0.00220366	0	0.0903502	0.0991648	0.0969611	0.0308513	0.0264439	0.0220366	0.0264439	0.0683135	0.0110183	0	0.013222	0.00220366	0.0110183	0.00220366	0.019833	0.019833	0.00881465	0.0176293	0.00440732	0.00881465	0.013222	0.0440732	k__Bacteria; p__Chloroflexi; c__Ellin6529; o__; f__; g__; s__
OTU_156	0.0705172	0.861632	0.84841	0.310716	0.517861	0.0617025	0.00220366	0.0330549	0.013222	0.0154256	0.0264439	0.0903502	0.0903502	0.0110183	0.0264439	0.0683135	0.0220366	0.0727209	0.0220366	0.0352586	0.542101	0.57736	0.310716	0.471584	0.0374623	0	0.013222	0.0418696	0.0220366	0.00661099	0.130016	0.0991648	0.0110183	0.0330549	0.118998	0.00881465	0.0286476	0.013222	k__Bacteria; p__Proteobacteria; c__Betaproteobacteria; o__Burkholderiales; f__Oxalobacteraceae; g__Janthinobacterium; s__
OTU_211	0.11459	0.112387	0.0771282	0.0881465	0.103572	0.0639062	0.0110183	0.125609	0.105776	0.244607	0.0176293	0.0969611	0.0440732	0.145442	0.0572952	0.169682	0.0925538	0.0528879	0.0594989	0.0727209	0.103572	0.0440732	0.0947575	0.0396659	0.0286476	0.0242403	0.0330549	0.0859428	0.0396659	0.00440732	0.0220366	0.0242403	0.0991648	0.0396659	0.0418696	0.00661099	0.0110183	0.019833	k__Bacteria; p__Proteobacteria; c__Betaproteobacteria; o__Ellin6067; f__; g__; s__
OTU_2798	0	0.00661099	0.0220366	0.0110183	0.019833	0.0110183	0.00220366	0	0.00220366	0	0	0	0	0	0	0	0	0	0	0	0.0242403	0.0440732	0.013222	0.0418696	0.0352586	0.00440732	0	0.00661099	0	0.00220366	0	0	0	0	0	0	0	0	k__Bacteria; p__Armatimonadetes; c__0319-6E2; o__; f__; g__; s__
OTU_4071	0.0903502	0.013222	0.0352586	0.00440732	0.0617025	0.293087	0.0969611	0.0749245	0.229181	0.143238	0.326142	0	0	0	0	0	0.0572952	0.019833	0.019833	0.0947575	0.0110183	0.0352586	0.00440732	0.0286476	0.237996	0.0264439	0.0308513	0.0683135	0.0705172	0.0506842	0	0	0	0	0	0.013222	0.0242403	0.0352586	k__Bacteria; p__Actinobacteria; c__Thermoleophilia; o__Gaiellales; f__Gaiellaceae; g__; s__
OTU_482	0.0176293	0.0220366	0.0550916	0.0220366	0.0837392	0.0484806	0	0.013222	0.013222	0.130016	0.00220366	0.0506842	0.0440732	0.0462769	0.0308513	0.0550916	0	0.00220366	0.0110183	0.0374623	0.0528879	0.0396659	0.019833	0.0881465	0.0264439	0	0.00881465	0.0110183	0.0220366	0.00220366	0.0462769	0.0396659	0.0815355	0.0110183	0.0594989	0	0.00220366	0.00440732	k__Bacteria; p__Bacteroidetes; c__[Saprospirae]; o__[Saprospirales]; f__Chitinophagaceae; g__Flavisolibacter; s__
OTU_21763	0	0	0	0.00220366	0.00440732	0	0	0	0	0	0	0	0	0	0	0	0	0	0	0	0	0	0.00440732	0.00440732	0	0	0	0	0	0	0	0	0	0	0	0	0	0	k__Bacteria; p__Proteobacteria; c__Alphaproteobacteria; o__Rhodospirillales; f__Acetobacteraceae; g__; s__
OTU_20541	0.0242403	0.0176293	0.0837392	0.0749245	0.0418696	0	0	0	0	0	0.00220366	0	0	0.00220366	0	0	0	0	0	0.0771282	0.0947575	0.0594989	0.123405	0.0859428	0	0	0	0.00220366	0	0	0	0	0	0	0	0	0	0	k__Archaea; p__Crenarchaeota; c__Thaumarchaeota; o__Nitrososphaerales; f__Nitrososphaeraceae; g__Candidatus Nitrososphaera; s__
OTU_7376	0.00220366	0.00661099	0.00661099	0.00220366	0.00440732	0	0	0	0	0	0	0	0	0.00220366	0	0.00440732	0	0	0	0	0.00440732	0.0110183	0	0.00881465	0	0	0	0	0	0	0	0	0	0.00220366	0	0	0	0	k__Bacteria; p__Planctomycetes; c__Phycisphaerae; o__WD2101; f__; g__; s__
OTU_1967	0.0110183	0.00220366	0.0176293	0	0.0242403	0	0	0	0	0	0	0	0	0	0	0	0	0	0	0.0264439	0	0.00881465	0	0.0440732	0	0	0	0	0	0	0	0	0	0	0	0	0	0	k__Bacteria; p__Chloroflexi; c__Chloroflexi; o__[Roseiflexales]; f__[Kouleothrixaceae]; g__; s__
OTU_27	0.167478	0.123405	0.215959	0.127812	0.264439	0.0639062	0.0440732	0.286476	0.13222	0.266643	0.27105	0.0220366	0.0815355	0.110183	0.0815355	0.0705172	1.07759	0.689746	0.491417	0.295291	0.207144	0.251218	0.209348	0.279865	0.0925538	0.0176293	0.365808	0.130016	0.136627	0.0859428	0.0947575	0.202737	0.255625	0.226977	0.154256	0.436325	0.760264	0.581767	k__Bacteria; p__Proteobacteria; c__Alphaproteobacteria; o__Rhizobiales; f__Hyphomicrobiaceae; g__Rhodoplanes; s__
OTU_45	0.515657	0.251218	0.22257	0.215959	0.202737	0.00661099	0.00881465	0	0.00220366	0	0.00440732	0.00220366	0	0	0	0	0	0	0	0.586174	0.187311	0.350382	0.209348	0.15646	0.00661099	0	0	0.00220366	0	0	0	0	0.00220366	0	0	0	0	0	k__Bacteria; p__Actinobacteria; c__Thermoleophilia; o__Gaiellales; f__Gaiellaceae; g__; s__
OTU_7653	0.0220366	0.0705172	0.0418696	0.019833	0.105776	0.0154256	0	0	0.00220366	0	0	0	0	0	0	0	0.00220366	0.00661099	0.00220366	0.0374623	0.0793318	0.112387	0.0396659	0.101368	0.00881465	0.0330549	0.00220366	0.00220366	0.00220366	0	0	0	0	0	0	0	0.00220366	0	k__Bacteria; p__Proteobacteria; c__Betaproteobacteria; o__Burkholderiales; f__Oxalobacteraceae
OTU_9915	0.00440732	0.00881465	0.0154256	0.00440732	0.0220366	0.00440732	0.00440732	0.00220366	0	0.00661099	0	0	0	0	0	0	0	0.00220366	0	0.013222	0.019833	0.00440732	0.0110183	0.0154256	0.00881465	0.00220366	0.00220366	0.0110183	0.00440732	0.00220366	0.00220366	0	0	0	0	0.00440732	0.00440732	0	k__Bacteria; p__Planctomycetes; c__Planctomycetia; o__Gemmatales; f__Isosphaeraceae; g__; s__
OTU_520	0.0661099	0.0771282	0.0859428	0.0705172	0.0793318	0.00220366	0	0	0.00220366	0.00661099	0	0	0	0	0	0	0	0	0	0.145442	0.213755	0.200533	0.11459	0.107979	0	0	0	0.019833	0.0176293	0.00220366	0	0	0	0	0	0	0	0	k__Bacteria; p__Planctomycetes; c__Phycisphaerae; o__WD2101; f__; g__; s__
OTU_228	0.19833	0.189515	0.352586	0.169682	0.152053	0.00220366	0	0	0.00220366	0	0	0.00220366	0.00220366	0	0.00661099	0	0	0	0	0.233588	0.158664	0.284272	0.185108	0.211552	0	0	0	0	0.00220366	0	0	0	0	0.00220366	0	0	0.00440732	0.00440732	k__Bacteria; p__Bacteroidetes; c__[Saprospirae]; o__[Saprospirales]; f__Chitinophagaceae; g__; s__
OTU_5784	0.0617025	0.00881465	0.0705172	0.0176293	0.0176293	0.0572952	0.019833	0.00881465	0.0264439	0.00881465	0.00220366	0	0	0	0	0	0.00661099	0	0.00881465	0.0330549	0.00220366	0.0110183	0.00661099	0.00220366	0.0220366	0.00220366	0	0.013222	0.0176293	0	0	0	0	0	0	0	0.00220366	0.00220366	k__Bacteria; p__Verrucomicrobia; c__[Spartobacteria]; o__[Chthoniobacterales]; f__[Chthoniobacteraceae]; g__DA101; s__
OTU_4216	0.00881465	0.00220366	0.0264439	0.00440732	0.013222	0	0	0	0	0.00220366	0	0	0	0	0	0	0	0	0	0.00661099	0.0176293	0.0352586	0.00661099	0.013222	0	0	0	0.00220366	0	0	0	0	0	0	0	0	0	0	k__Bacteria; p__Chloroflexi; c__Chloroflexi; o__AKIW781; f__; g__; s__
OTU_487	0.0903502	0.352586	0.401067	0.112387	0.273254	0.0286476	0.00881465	0.0661099	0.0594989	0.0550916	0.0264439	0.0903502	0.0418696	0.0396659	0.0220366	0.0793318	0.019833	0.0330549	0.00881465	0.0550916	0.125609	0.231385	0.0594989	0.101368	0.00440732	0.00220366	0.019833	0.00440732	0.00440732	0.0110183	0.0286476	0.0176293	0.0352586	0.013222	0.0264439	0.00440732	0	0	k__Bacteria; p__Proteobacteria; c__Betaproteobacteria; o__Burkholderiales; f__Comamonadaceae
OTU_19844	0	0	0	0	0	0	0	0.00220366	0	0	0	0.0176293	0.0286476	0.0286476	0.00661099	0.013222	0	0	0	0.00661099	0	0	0.00661099	0.00881465	0	0	0	0	0	0	0.0572952	0.0506842	0.0330549	0.013222	0.0462769	0	0	0	k__Bacteria; p__Proteobacteria; c__Alphaproteobacteria; o__Rhodospirillales; f__Rhodospirillaceae; g__Skermanella; s__
OTU_15152	0.00220366	0.0110183	0	0.00440732	0.0110183	0.0440732	0.0176293	0.00220366	0.0154256	0	0.0176293	0	0	0	0	0	0	0.00220366	0	0	0.00881465	0	0.00440732	0	0.00881465	0	0	0.00440732	0	0.00220366	0	0	0	0	0	0	0	0	k__Bacteria; p__Acidobacteria; c__Acidobacteriia; o__Acidobacteriales; f__Acidobacteriaceae
OTU_604	0.0506842	0.145442	0.22257	0.13222	0.464973	0.0837392	0.123405	0.0418696	0.0903502	0.0528879	0.0330549	0.00881465	0.0462769	0.0352586	0.0286476	0.0484806	0.0176293	0.00881465	0.019833	0.019833	0.0925538	0.200533	0.0947575	0.0815355	0.0771282	0.0374623	0.0286476	0.0903502	0.110183	0.019833	0.00661099	0.0220366	0.0176293	0.0264439	0.0396659	0.0705172	0.013222	0.0264439	k__Bacteria; p__Actinobacteria; c__Actinobacteria; o__Actinomycetales; f__Streptomycetaceae
OTU_5047	0.0771282	0.0572952	0.0815355	0.0837392	0.0594989	0.00440732	0	0	0	0.00220366	0	0.00881465	0.0110183	0.00661099	0.00440732	0.0110183	0	0	0	0.123405	0.0484806	0.0594989	0.0506842	0.0484806	0	0	0	0	0	0	0.00440732	0.00881465	0.00661099	0.0176293	0.00661099	0	0	0	k__Bacteria; p__Actinobacteria; c__Thermoleophilia; o__Gaiellales; f__Gaiellaceae; g__; s__
OTU_22794	0	0	0.00661099	0	0.013222	0.019833	0.00220366	0	0.00881465	0.00440732	0.0154256	0	0	0	0	0	0.00661099	0.00440732	0	0.00220366	0.00220366	0.0176293	0.00220366	0.00220366	0.0154256	0	0.00661099	0.0308513	0.013222	0.00440732	0	0	0	0	0	0	0	0	k__Bacteria; p__Proteobacteria; c__Alphaproteobacteria; o__Rhodospirillales; f__Acetobacteraceae; g__; s__
OTU_155	0.0330549	0.478195	0.315124	0.182904	0.326142	0.00881465	0	0.0242403	0.00661099	0.013222	0.00220366	0.0639062	0.0396659	0	0.0220366	0.019833	0.019833	0.0374623	0.00881465	0.0176293	0.544305	0.412085	0.240199	0.442936	0.0220366	0.0110183	0.0154256	0.00440732	0.00440732	0	0.0594989	0.0374623	0.00661099	0.0154256	0.0528879	0.00220366	0.019833	0.00881465	k__Bacteria; p__Proteobacteria; c__Betaproteobacteria; o__Burkholderiales; f__Oxalobacteraceae; g__Janthinobacterium; s__
OTU_2	0.275458	0.810948	0.863836	0.482602	0.80654	0.0705172	0.00440732	0.0550916	0.013222	0.0639062	0.00661099	0.273254	0.339364	0.22257	0.244607	0.464973	0.0154256	0.0881465	0.101368	0.266643	0.55973	0.390048	0.405474	0.73382	0.0418696	0.0176293	0.00440732	0.0352586	0.0110183	0.0242403	0.297494	0.334957	0.149849	0.257829	0.575156	0.00220366	0.00661099	0.0440732	k__Bacteria; p__Actinobacteria; c__Actinobacteria; o__Actinomycetales; f__Micrococcaceae; g__Arthrobacter
OTU_6298	0.00440732	0.00881465	0.0110183	0.00220366	0.0176293	0	0	0	0	0	0	0	0	0	0	0	0	0	0	0.00661099	0.00440732	0.00881465	0.00440732	0.0176293	0	0	0	0	0	0	0	0	0	0	0	0	0	0	k__Bacteria; p__Chloroflexi; c__C0119; o__; f__; g__; s__
OTU_65	0.361401	0.339364	0.356993	0.40327	0.394456	0.284272	0.196126	0.0771282	0.163071	0.209348	0.160867	0.196126	0.253421	0.348179	0.226977	0.233588	0.013222	0.00881465	0.0176293	0.182904	0.209348	0.334957	0.310716	0.215959	0.185108	0.0683135	0.0594989	0.152053	0.107979	0.0837392	0.136627	0.171886	0.200533	0.209348	0.253421	0.00220366	0.00881465	0.0264439	k__Bacteria; p__Actinobacteria; c__Actinobacteria; o__Actinomycetales; f__Streptomycetaceae; g__Streptomyces; s__mirabilis
OTU_6584	0.0220366	0.019833	0.0286476	0.0242403	0.0242403	0	0.00881465	0.00220366	0.00220366	0.0154256	0	0.0110183	0.00220366	0.0308513	0.013222	0.0264439	0	0	0	0.0550916	0.00220366	0.00881465	0.0154256	0.0154256	0.00440732	0	0.00220366	0.00220366	0.00440732	0	0.00440732	0.00881465	0.0110183	0.00220366	0.0264439	0	0	0	k__Bacteria; p__Acidobacteria; c__Acidobacteria-6; o__iii1-15; f__; g__; s__
OTU_3860	0	0.00220366	0.00220366	0.00881465	0.00440732	0	0	0	0	0	0.0110183	0	0	0	0	0	0	0	0	0.00220366	0.00220366	0.0110183	0.0176293	0.013222	0	0	0	0	0	0.0462769	0	0	0	0	0	0	0	0	k__Bacteria; p__Proteobacteria; c__Gammaproteobacteria; o__Xanthomonadales; f__Xanthomonadaceae; g__; s__
OTU_22359	0.00881465	0	0	0.00440732	0.00440732	0.00220366	0	0	0.00220366	0	0.00220366	0	0	0	0.00220366	0.00440732	0	0	0	0.00220366	0.00220366	0	0.00220366	0.00440732	0	0	0	0.00220366	0	0	0.00220366	0	0	0.00440732	0.00661099	0.00220366	0	0	k__Bacteria; p__Proteobacteria; c__Deltaproteobacteria; o__Myxococcales; f__Haliangiaceae; g__; s__
OTU_7	0.722801	0.610415	0.608211	0.594989	0.656691	0.899094	0.405474	0.473787	0.544305	0.583971	0.315124	0.123405	0.116794	0.118998	0.112387	0.171886	0.570749	0.480398	0.418696	0.614822	0.612618	0.676524	0.539897	0.639062	0.751449	0.392252	0.680932	0.652284	0.685339	0.390048	0.0771282	0.0661099	0.105776	0.0617025	0.112387	0.317327	0.55973	0.623636	k__Bacteria; p__Proteobacteria; c__Alphaproteobacteria; o__Rhizobiales; f__Bradyrhizobiaceae; g__Bradyrhizobium; s__
OTU_676	0.0396659	0.0506842	0.0308513	0.0286476	0.0418696	0	0	0	0	0	0.0154256	0	0	0	0	0	0	0	0	0.0440732	0.0330549	0.0352586	0.0220366	0.0330549	0	0	0.00220366	0	0	0	0	0	0	0	0	0	0	0	k__Bacteria; p__Actinobacteria; c__Thermoleophilia; o__Gaiellales; f__; g__; s__
OTU_125	0.0264439	0.11459	0.31292	0.134423	0.196126	0.00440732	0	0.0110183	0	0.0242403	0.0110183	0.275458	0.174089	0.163071	0.213755	0.116794	0	0	0	0.0330549	0.169682	0.427511	0.136627	0.33716	0.00220366	0	0.00881465	0	0.00440732	0.00881465	0.169682	0.143238	0.0991648	0.127812	0.0859428	0	0.00220366	0.00220366	k__Bacteria; p__Proteobacteria; c__Gammaproteobacteria; o__Xanthomonadales; f__Xanthomonadaceae; g__Thermomonas; s__
OTU_11126	0.0176293	0.0594989	0.0617025	0.0484806	0.019833	0.00881465	0	0.00881465	0	0.019833	0	0.0154256	0.019833	0.0154256	0.0462769	0.0308513	0	0	0.00220366	0.0352586	0.0286476	0.0617025	0.0572952	0.0286476	0	0	0	0	0.00220366	0.00220366	0.123405	0.0991648	0.0418696	0.145442	0.110183	0	0	0	k__Bacteria; p__Actinobacteria; c__Actinobacteria; o__Actinomycetales; f__Nocardioidaceae; g__Aeromicrobium; s__
OTU_10667	0.0154256	0.00661099	0.00661099	0.00661099	0.00881465	0	0	0	0	0	0	0.00440732	0	0.00220366	0	0.00220366	0	0	0	0.00661099	0.0110183	0.00440732	0.00661099	0.00440732	0	0	0	0	0	0	0	0	0	0	0.00220366	0	0	0	k__Bacteria; p__Planctomycetes; c__Phycisphaerae; o__WD2101; f__; g__; s__
OTU_5615	0.0462769	0.0418696	0.0683135	0.0506842	0.0793318	0.00661099	0	0.00220366	0.00220366	0.00440732	0	0.0264439	0.0374623	0.00881465	0.0396659	0.00881465	0	0	0	0.00881465	0.0176293	0.0330549	0.0286476	0.0220366	0.00220366	0	0	0	0	0	0.00881465	0.00440732	0.00661099	0.00220366	0.00881465	0	0	0	k__Bacteria; p__Gemmatimonadetes; c__Gemmatimonadetes; o__N1423WL; f__; g__; s__
OTU_15	0.372419	0.330549	0.515657	0.46938	0.35479	0.0154256	0	0.019833	0.0440732	0.0947575	0.00220366	0.475991	0.315124	0.178497	0.436325	0.308513	0.00220366	0	0	0.815355	0.617025	0.623636	0.868243	0.896891	0.00661099	0	0.00220366	0.147645	0.178497	0.0110183	0.451751	0.572952	0.383437	0.37903	0.299698	0.00220366	0.00220366	0.00220366	k__Bacteria; p__Acidobacteria; c__[Chloracidobacteria]; o__RB41; f__; g__; s__
OTU_761	0.00661099	0.019833	0.0264439	0.0506842	0.0440732	0.013222	0	0.00661099	0.00661099	0.013222	0	0	0	0	0	0	0	0.00220366	0.00220366	0.0330549	0.0793318	0.0462769	0.112387	0.0815355	0.0220366	0	0.0220366	0.00881465	0.013222	0	0	0.00661099	0	0	0	0	0	0	k__Bacteria; p__Chloroflexi; c__Chloroflexi; o__[Roseiflexales]; f__[Kouleothrixaceae]; g__; s__
OTU_1615	0.0154256	0.0242403	0.0572952	0.0440732	0.0771282	0.0330549	0.013222	0.013222	0.0330549	0.0220366	0.229181	0.0572952	0.0374623	0.0418696	0.0440732	0.0308513	0.00661099	0.013222	0.00440732	0.0308513	0.0264439	0.0793318	0.0727209	0.0749245	0.0793318	0.019833	0.0683135	0.0947575	0.0991648	0.361401	0.0683135	0.0484806	0.0418696	0.0639062	0.0683135	0.0506842	0.0330549	0.0330549	k__Bacteria; p__Firmicutes; c__Bacilli; o__Bacillales
OTU_266	0.262236	0.145442	0.130016	0.207144	0.136627	0.0418696	0.013222	0.112387	0.101368	0.105776	0.00440732	0.0881465	0.0991648	0.11459	0.0991648	0.11459	0.0991648	0.138831	0.127812	0.251218	0.176293	0.116794	0.189515	0.141034	0.0594989	0.0220366	0.0683135	0.0859428	0.0859428	0.013222	0.0594989	0.0550916	0.0617025	0.0418696	0.0396659	0.019833	0.0264439	0.0683135	k__Bacteria; p__Acidobacteria; c__Acidobacteria-6; o__iii1-15; f__; g__; s__
OTU_31961	0.0352586	0.0220366	0.0396659	0.00220366	0.0176293	0.00220366	0.00220366	0.0176293	0.00220366	0.00440732	0	0	0.00220366	0	0	0	0.00881465	0.00661099	0.00440732	0.0308513	0.0154256	0.0242403	0.0440732	0.0154256	0	0.0110183	0	0.00440732	0	0.00881465	0.00440732	0.00220366	0.00220366	0.00220366	0	0.00440732	0.00220366	0.00440732	k__Bacteria; p__Bacteroidetes; c__Sphingobacteriia; o__Sphingobacteriales; f__Sphingobacteriaceae; g__; s__
OTU_5866	0.0440732	0.0176293	0.0242403	0.019833	0.013222	0.0617025	0.0506842	0.0639062	0.27105	0.178497	0.0528879	0	0	0	0	0	0.0374623	0.0550916	0.00440732	0.0242403	0.00661099	0.00661099	0.00661099	0.00440732	0.00440732	0.00220366	0.00881465	0.0572952	0.0528879	0	0	0	0	0	0	0.00440732	0.0242403	0.00220366	k__Bacteria; p__Acidobacteria; c__Acidobacteriia; o__Acidobacteriales; f__Koribacteraceae; g__; s__
OTU_402	0.0176293	0.0308513	0.0352586	0.0176293	0.0176293	0	0.00220366	0.00440732	0	0	0	0.0352586	0.013222	0.0352586	0.0330549	0.00661099	0.00220366	0.00440732	0.00220366	0.0264439	0.0308513	0.0286476	0.019833	0.013222	0	0	0.00440732	0	0	0.00220366	0.0176293	0.00881465	0.0286476	0.0110183	0.013222	0.00220366	0	0.00220366	k__Bacteria; p__Proteobacteria; c__Alphaproteobacteria; o__Rhizobiales; f__; g__; s__
OTU_4041	0.013222	0.0352586	0.019833	0.0374623	0.0617025	0.019833	0	0.00440732	0.00440732	0.0220366	0.00220366	0	0	0.00220366	0	0.00220366	0	0	0.00220366	0.0176293	0.0286476	0.0220366	0.0440732	0.0418696	0.0264439	0	0.00661099	0.00220366	0.00661099	0	0	0	0	0.00220366	0	0	0	0	k__Bacteria; p__Actinobacteria; c__Acidimicrobiia; o__Acidimicrobiales; f__C111; g__; s__
OTU_72	0.178497	0.341568	0.277661	0.460565	0.480398	0.0462769	0.0308513	0.0793318	0.0572952	0.107979	0.0484806	0.251218	0.423103	0.273254	0.266643	0.275458	0.00661099	0.00661099	0.0110183	0.224774	0.196126	0.260032	0.368012	0.429714	0.00440732	0.00440732	0.0352586	0.0110183	0.019833	0.0242403	0.44514	0.409881	0.235792	0.401067	0.392252	0.00220366	0.013222	0.0176293	k__Bacteria; p__Actinobacteria; c__Actinobacteria; o__Actinomycetales; f__Nocardioidaceae; g__; s__
OTU_22747	0.00220366	0	0	0	0	0	0	0.00220366	0.00440732	0	0	0	0	0	0	0	0	0.00220366	0	0	0	0	0	0	0	0	0.00220366	0	0	0	0	0	0	0	0	0	0	0	k__Bacteria; p__Proteobacteria; c__Betaproteobacteria; o__Rhodocyclales; f__Rhodocyclaceae; g__Uliginosibacterium; s__
OTU_6	0.264439	1.03793	0.524472	0.821966	0.934353	0.0594989	0.019833	0.0264439	0.0264439	0.0440732	0.00440732	0.0969611	0.22257	0.226977	0.154256	0.202737	0.00220366	0	0	0.460565	0.976222	0.84841	1.03572	1.13709	0.147645	0.118998	0.0154256	0.0859428	0.0484806	0.00661099	0.152053	0.231385	0.204941	0.110183	0.277661	0	0	0	k__Bacteria; p__Actinobacteria; c__Actinobacteria; o__Actinomycetales; f__Geodermatophilaceae; g__; s__
OTU_161	0.442936	0.290883	0.40327	0.231385	0.35479	0.130016	0.0220366	0.0264439	0.0484806	0.121201	0.00881465	0	0.00881465	0	0	0.00220366	0	0	0	0.167478	0.260032	0.383437	0.0925538	0.224774	0.0594989	0.00881465	0.00220366	0.0154256	0.0154256	0	0	0	0	0	0	0	0	0	k__Bacteria; p__Proteobacteria; c__Betaproteobacteria; o__SC-I-84; f__; g__; s__
OTU_367	0.103572	0.0881465	0.0881465	0.0154256	0.0374623	0.00440732	0.00220366	0.0661099	0.0374623	0.019833	0	0	0	0	0	0	0.0176293	0.0220366	0.0286476	0.0661099	0.0572952	0.0727209	0.0242403	0.0572952	0.00661099	0	0.00881465	0.0352586	0.0110183	0	0	0	0	0	0	0	0	0.0176293	k__Bacteria; p__Acidobacteria; c__Acidobacteriia; o__Acidobacteriales; f__Koribacteraceae; g__; s__
OTU_37185	0.00220366	0.0308513	0.0176293	0.0264439	0.0374623	0.00881465	0	0	0.0176293	0.0220366	0.0110183	0	0.00220366	0	0	0	0	0	0	0.00661099	0.0176293	0.0286476	0.0110183	0.0286476	0	0.00220366	0	0.00440732	0.00440732	0.00440732	0	0	0	0	0	0.00220366	0	0	k__Bacteria; p__Actinobacteria; c__Thermoleophilia; o__Gaiellales; f__Gaiellaceae; g__; s__
OTU_166	0.101368	0.211552	0.160867	0.13222	0.127812	0.260032	0.0264439	0.0771282	0.0528879	0.130016	0.0506842	0.0705172	0.178497	0.174089	0.0969611	0.185108	0	0.00881465	0.0925538	0.0727209	0.0991648	0.0727209	0.0991648	0.0572952	0.0925538	0.019833	0.019833	0.013222	0.0264439	0.0352586	0.0881465	0.103572	0.134423	0.105776	0.193922	0.00220366	0.00440732	0.105776	k__Bacteria; p__Actinobacteria; c__Actinobacteria; o__Actinomycetales; f__Intrasporangiaceae
OTU_16	0.334957	0.22257	0.176293	0.372419	0.237996	0.00661099	0	0.0462769	0.0440732	0.107979	0.00881465	0.224774	0.196126	0.207144	0.352586	0.28868	0.0330549	0.0154256	0.0176293	0.918927	0.356993	0.40327	0.390048	0.418696	0.0154256	0	0.118998	0.107979	0.255625	0.00661099	0.621433	0.464973	0.257829	0.658895	0.531083	0	0	0.00881465	k__Bacteria; p__Chloroflexi; c__Ellin6529; o__; f__; g__; s__
OTU_2868	0.0220366	0.00881465	0.00881465	0.013222	0.0286476	0	0	0.00220366	0	0.00661099	0.00220366	0.00881465	0.013222	0.0110183	0.00440732	0.013222	0	0.0110183	0	0.0264439	0.0396659	0.0110183	0.0154256	0.0154256	0.00220366	0	0	0	0.00220366	0	0.00881465	0.013222	0.0110183	0.00440732	0.00661099	0	0.00220366	0	k__Bacteria; p__Proteobacteria; c__Alphaproteobacteria; o__Rhodospirillales; f__Rhodospirillaceae; g__; s__
OTU_6049	0	0.00661099	0.00220366	0.00881465	0.00220366	0.0110183	0	0.00440732	0.00440732	0.00881465	0	0	0	0	0	0	0	0	0	0.00220366	0.00661099	0.00881465	0.00220366	0	0.00220366	0	0.00440732	0.00881465	0	0	0	0	0	0	0	0	0	0	k__Bacteria; p__Planctomycetes; c__Planctomycetia; o__Gemmatales; f__Gemmataceae; g__; s__
OTU_1907	0.013222	0.00661099	0.00440732	0.0154256	0.0110183	0.00440732	0.0242403	0.00440732	0.0110183	0	0.013222	0.00440732	0.00661099	0	0.00881465	0.013222	0	0.00220366	0	0.00661099	0	0.00661099	0.0110183	0.00661099	0.00661099	0.0352586	0	0	0.00661099	0	0.0176293	0.00881465	0.00440732	0.0176293	0.013222	0	0	0	k__Bacteria; p__Actinobacteria; c__Acidimicrobiia; o__Acidimicrobiales; f__; g__; s__
OTU_232	0.0947575	0.249014	0.11459	0.383437	0.130016	0	0	0.00661099	0.00220366	0.00440732	0	0.0881465	0.127812	0.107979	0.121201	0.0903502	0	0	0.00220366	0.107979	0.196126	0.0903502	0.286476	0.103572	0	0	0	0	0	0.00440732	0.125609	0.0727209	0.0991648	0.110183	0.0925538	0	0	0	k__Bacteria; p__Actinobacteria; c__Thermoleophilia; o__Solirubrobacterales; f__; g__; s__
OTU_206	0.0594989	0.149849	0.141034	0.107979	0.169682	0.0528879	0.013222	0.0418696	0.0418696	0.0617025	0.013222	0.0352586	0.0308513	0.0396659	0.0286476	0.0264439	0.0572952	0.0242403	0.0374623	0.105776	0.169682	0.242403	0.169682	0.24681	0.112387	0.013222	0.110183	0.0815355	0.15646	0.0550916	0.0594989	0.0705172	0.0572952	0.0462769	0.0484806	0.0639062	0.0727209	0.0947575	k__Bacteria; p__Proteobacteria; c__Alphaproteobacteria; o__Caulobacterales; f__Caulobacteraceae; g__Phenylobacterium; s__
OTU_6046	0.013222	0.00440732	0	0.00220366	0.00661099	0	0	0	0	0	0	0	0	0	0	0	0	0	0	0.00220366	0	0.00220366	0.00220366	0.00220366	0	0	0	0	0	0	0	0	0	0	0	0	0	0	k__Bacteria; p__Proteobacteria; c__Betaproteobacteria; o__; f__; g__; s__
OTU_12512	0.0220366	0.0462769	0.0550916	0.0484806	0.0418696	0	0	0.00220366	0	0.00440732	0	0.0242403	0.00440732	0	0.0110183	0.00881465	0	0	0	0.0220366	0.0484806	0.0242403	0.0440732	0.0330549	0	0	0	0	0	0	0.019833	0.019833	0.00220366	0.00881465	0.0110183	0	0	0	k__Bacteria; p__Nitrospirae; c__Nitrospira; o__Nitrospirales; f__Nitrospiraceae; g__Nitrospira; s__
OTU_6729	0	0	0.00220366	0	0	0	0	0	0	0	0.00220366	0	0	0	0	0	0	0	0	0.00220366	0	0.00220366	0	0	0	0	0	0	0	0.0771282	0	0	0	0	0	0	0	0	k__Bacteria; p__Chloroflexi; c__Chloroflexi; o__[Roseiflexales]; f__; g__; s__
OTU_114	0.0837392	0.118998	0.0859428	0.207144	0.163071	0.0242403	0.00220366	0.0110183	0.00661099	0.0330549	0.00881465	0.0617025	0.103572	0.118998	0.116794	0.118998	0	0	0	0.105776	0.121201	0.0925538	0.138831	0.112387	0.00440732	0	0.00440732	0.00220366	0.00440732	0.00440732	0.11459	0.0793318	0.0925538	0.11459	0.149849	0	0	0	k__Bacteria; p__Actinobacteria; c__Thermoleophilia; o__Solirubrobacterales; f__Solirubrobacteraceae
OTU_17805	0	0.00881465	0.00661099	0	0.00661099	0	0.00220366	0	0	0	0	0	0	0	0	0.00220366	0	0	0	0	0	0.00440732	0.00440732	0	0	0	0	0	0	0	0	0	0	0	0	0	0	0	k__Bacteria; p__Planctomycetes; c__Phycisphaerae; o__WD2101; f__; g__; s__
OTU_76	0.235792	0.374623	0.438529	0.539897	0.539897	0.0154256	0.0374623	0.0749245	0.0859428	0.101368	0.0308513	0.284272	0.4209	0.244607	0.328346	0.37903	0.00661099	0.00440732	0.013222	0.224774	0.191719	0.165275	0.398863	0.317327	0	0.00220366	0.013222	0.0154256	0.0264439	0.0154256	0.352586	0.394456	0.200533	0.398863	0.418696	0.0154256	0.013222	0.00440732	k__Bacteria; p__Actinobacteria; c__Actinobacteria; o__Actinomycetales; f__Nocardioidaceae; g__; s__
OTU_12	0.295291	0.182904	0.226977	0.293087	0.193922	0.233588	0.0264439	0.11459	0.143238	0.152053	0.0506842	0.317327	0.262236	0.264439	0.242403	0.229181	0.00881465	0.0352586	0.0771282	0.438529	0.174089	0.158664	0.204941	0.13222	0.163071	0.019833	0.0484806	0.253421	0.266643	0.0176293	0.28868	0.273254	0.277661	0.293087	0.240199	0	0.00220366	0.0550916	k__Bacteria; p__Nitrospirae; c__Nitrospira; o__Nitrospirales; f__Nitrospiraceae; g__Nitrospira; s__
OTU_13178	0.0396659	0.0264439	0.0352586	0.0264439	0.0286476	0.00440732	0	0.0242403	0.00881465	0.0396659	0.013222	0	0.00220366	0	0	0	0	0	0.00220366	0.0771282	0.0286476	0.0286476	0.0308513	0.0418696	0.00661099	0	0.0528879	0.019833	0.00661099	0	0.00440732	0.00220366	0	0.00440732	0	0	0.00220366	0.00440732	k__Bacteria; p__Actinobacteria; c__Thermoleophilia; o__Gaiellales; f__Gaiellaceae; g__; s__
OTU_8	0.224774	0.84841	0.53549	0.641266	0.738227	0.0661099	0.0330549	0.019833	0.0286476	0.0264439	0.00220366	0.0947575	0.178497	0.169682	0.136627	0.204941	0.00220366	0	0.00440732	0.237996	0.665506	0.407678	0.674321	0.711783	0.0815355	0.0727209	0.00220366	0.103572	0.0308513	0.00440732	0.152053	0.154256	0.185108	0.130016	0.220366	0.00220366	0.00440732	0	k__Bacteria; p__Actinobacteria; c__Actinobacteria; o__Actinomycetales; f__Geodermatophilaceae; g__; s__
OTU_22373	0.0220366	0.0242403	0.0286476	0.0110183	0.0176293	0.00881465	0	0.00440732	0	0.013222	0	0	0.00220366	0	0.00440732	0	0	0	0	0.00220366	0.0264439	0.0176293	0.0176293	0.013222	0	0	0.00881465	0.00440732	0.00220366	0	0	0	0.00220366	0	0	0	0	0	k__Bacteria; p__Acidobacteria; c__[Chloracidobacteria]; o__RB41; f__Ellin6075; g__; s__
OTU_34489	0.0771282	0.0683135	0.125609	0.0440732	0.103572	0.0176293	0.00440732	0.00661099	0.00440732	0.00661099	0.0374623	0	0.00220366	0	0	0	0.0220366	0	0.00220366	0.105776	0.118998	0.211552	0.0594989	0.123405	0.0683135	0.0110183	0.0154256	0.0220366	0.0176293	0.0154256	0	0	0	0	0	0.00440732	0.00440732	0.00440732	k__Bacteria; p__Actinobacteria; c__Thermoleophilia; o__Gaiellales; f__Gaiellaceae; g__; s__
OTU_6087	0.019833	0	0	0	0	0	0	0	0	0	0	0	0	0	0	0	0	0.00661099	0.00220366	0.0154256	0	0	0	0.00220366	0	0	0	0	0.00220366	0	0	0	0	0	0	0.00220366	0	0	k__Bacteria; p__Proteobacteria; c__Deltaproteobacteria; o__Syntrophobacterales; f__Syntrophobacteraceae; g__; s__
OTU_31813	0	0.00661099	0.00220366	0.00661099	0.00220366	0	0	0	0	0	0	0	0	0	0	0	0	0	0.00220366	0.00220366	0	0	0	0.00220366	0	0	0	0	0	0	0	0	0	0	0	0	0	0	k__Bacteria; p__Chloroflexi; c__S085; o__; f__; g__; s__
OTU_339	0.00661099	0.154256	0.193922	0.0837392	0.112387	0	0	0	0	0	0.00220366	0	0	0	0	0	0	0	0	0.0286476	0.583971	0.652284	0.279865	0.550916	0.00440732	0	0	0	0	0	0	0	0	0	0.00220366	0.00220366	0	0.00220366	k__Bacteria; p__Bacteroidetes; c__[Saprospirae]; o__[Saprospirales]; f__Chitinophagaceae; g__Segetibacter; s__
OTU_1549	0.160867	0.215959	0.550916	0.160867	0.498028	0.0727209	0.0749245	0.0440732	0.0661099	0.0639062	0.019833	0	0.00881465	0	0	0.00661099	0.00220366	0.00220366	0.00440732	0.141034	0.277661	0.509046	0.211552	0.390048	0.0947575	0.0859428	0.105776	0.149849	0.143238	0.0550916	0.00220366	0.00661099	0.00440732	0.00440732	0.00440732	0.00220366	0	0.0154256	k__Bacteria; p__Proteobacteria; c__Alphaproteobacteria; o__Sphingomonadales; f__Sphingomonadaceae; g__Kaistobacter; s__
OTU_40	0.101368	0.418696	0.392252	0.231385	0.40327	0.013222	0	0.0110183	0.0242403	0.00661099	0	0.00440732	0.00440732	0	0	0.00440732	0.00440732	0.0176293	0.019833	0.0550916	0.295291	0.22257	0.145442	0.315124	0	0	0.00220366	0.00220366	0.013222	0.00220366	0.00661099	0.00881465	0.0110183	0.00661099	0.0110183	0	0.00220366	0.00881465	k__Bacteria; p__Proteobacteria; c__Betaproteobacteria; o__Burkholderiales; f__Oxalobacteraceae; g__; s__
OTU_35657	0.255625	0.147645	0.0925538	0.143238	0.105776	0.0374623	0.00440732	0.0352586	0.0418696	0.0484806	0	0.0242403	0.0242403	0.0264439	0.0264439	0.0242403	0.00661099	0.0110183	0.0220366	0.268847	0.110183	0.0550916	0.110183	0.0683135	0.00661099	0	0.0176293	0.019833	0.0154256	0.00220366	0.013222	0.013222	0.0154256	0.00881465	0.013222	0.00220366	0.00881465	0.013222	k__Bacteria; p__Acidobacteria; c__Acidobacteria-6; o__iii1-15; f__; g__; s__
OTU_43724	0.00661099	0.00220366	0	0.00220366	0	0	0	0	0	0	0	0.0176293	0.013222	0.00440732	0.0110183	0.00881465	0	0	0	0	0	0	0	0	0	0	0	0	0	0	0.00661099	0.00440732	0	0.00440732	0.00881465	0	0	0	k__Bacteria; p__Acidobacteria; c__Acidobacteria-5; o__; f__; g__; s__
OTU_8168	0	0.0528879	0.0308513	0.0286476	0.0352586	0	0.0683135	0.00440732	0	0.00220366	0	0.0418696	0.0308513	0.00440732	0.00220366	0.00440732	0	0	0	0	0.0506842	0.0639062	0.0308513	0.0308513	0	0	0	0	0	0	0.0308513	0.019833	0.00661099	0.00440732	0.00881465	0	0	0	k__Bacteria; p__Proteobacteria; c__Alphaproteobacteria; o__Sphingomonadales; f__Erythrobacteraceae; g__; s__
OTU_853	0.105776	0.101368	0.11459	0.0705172	0.0793318	0.019833	0	0.0154256	0.0264439	0.019833	0.0110183	0	0	0	0	0	0	0	0	0.0727209	0.110183	0.103572	0.0705172	0.103572	0.0154256	0	0.00661099	0.0242403	0.00661099	0.00220366	0	0	0	0	0	0	0	0	k__Bacteria; p__Gemmatimonadetes; c__Gemmatimonadetes; o__Ellin5290; f__; g__; s__
OTU_4	0.202737	0.160867	0.390048	0.218163	0.491417	0.0705172	0.0352586	0.0771282	0.116794	0.193922	0.431918	0.118998	0.0462769	0.0837392	0.0418696	0.110183	0.13222	0.0969611	0.0661099	0.365808	0.200533	0.475991	0.260032	0.460565	0.193922	0.0550916	0.306309	0.520064	0.773486	0.55973	0.187311	0.101368	0.125609	0.0617025	0.249014	0.405474	0.290883	0.44514	k__Bacteria; p__Firmicutes; c__Bacilli; o__Bacillales; f__Bacillaceae; g__Bacillus; s__flexus
OTU_827	0	0.00220366	0	0.00220366	0.00440732	0	0	0	0	0	0	0.0154256	0.019833	0.00881465	0.0110183	0.0154256	0	0	0	0.00220366	0	0	0	0.0110183	0	0	0	0	0	0	0.00661099	0.013222	0.019833	0.0110183	0.0110183	0	0.00220366	0	k__Bacteria; p__Bacteroidetes; c__Cytophagia; o__Cytophagales; f__Cytophagaceae; g__; s__
OTU_327	0.253421	0.149849	0.215959	0.163071	0.0771282	0.368012	0.0374623	0.134423	0.143238	0.101368	0.176293	0.019833	0.0594989	0.107979	0.0881465	0.0506842	0.24681	0.103572	0.0484806	0.326142	0.167478	0.200533	0.176293	0.0749245	0.224774	0.013222	0.121201	0.143238	0.143238	0.00440732	0.0572952	0.121201	0.171886	0.226977	0.103572	0.0793318	0.0969611	0.0705172	k__Bacteria; p__Proteobacteria; c__Alphaproteobacteria; o__Rhizobiales; f__Hyphomicrobiaceae; g__Rhodoplanes; s__
OTU_14371	0.134423	0.149849	0.15646	0.275458	0.200533	0.00440732	0	0.0352586	0.00220366	0.013222	0	0.107979	0.0617025	0.0661099	0.121201	0.0881465	0	0	0	0.138831	0.149849	0.107979	0.226977	0.182904	0.00440732	0	0.00220366	0.00220366	0.00440732	0.00220366	0.0837392	0.0506842	0.0462769	0.0639062	0.0550916	0.00220366	0	0	k__Bacteria; p__Gemmatimonadetes; c__Gemm-1; o__; f__; g__; s__
OTU_14617	0.0749245	0.0506842	0.0484806	0.0617025	0.0506842	0.0330549	0	0.0440732	0.0264439	0.110183	0.00440732	0.0242403	0.0462769	0.0484806	0.0308513	0.0484806	0.0154256	0.00661099	0.0154256	0.0264439	0.0308513	0.0594989	0.0550916	0.0617025	0.0352586	0	0.019833	0.0154256	0.019833	0.00440732	0.013222	0.0418696	0.0242403	0.0154256	0.019833	0.00220366	0.00661099	0.00220366	k__Bacteria; p__Proteobacteria; c__Betaproteobacteria; o__Burkholderiales; f__Comamonadaceae
OTU_177	0.0374623	0.0308513	0.0308513	0.0727209	0.0330549	0.0484806	0.00220366	0.0352586	0.0330549	0.0396659	0.0242403	0.149849	0.0396659	0.0352586	0.0594989	0.0330549	0	0.00440732	0	0.0947575	0.0639062	0.0661099	0.0991648	0.0683135	0.0440732	0.00220366	0.00440732	0.0903502	0.0528879	0.0727209	0.105776	0.0749245	0.0506842	0.0925538	0.0462769	0	0.00440732	0.00220366	k__Bacteria; p__Proteobacteria; c__Betaproteobacteria; o__Nitrosomonadales; f__Nitrosomonadaceae
OTU_110	0.213755	0.306309	0.478195	0.365808	0.65008	0.0771282	0.0418696	0.0594989	0.0484806	0.0683135	0.019833	0	0.00661099	0	0.00440732	0.00440732	0.00220366	0.00220366	0.00220366	0.233588	0.434122	0.634655	0.434122	0.674321	0.145442	0.165275	0.134423	0.118998	0.101368	0.174089	0.00220366	0.00661099	0	0.00881465	0.00661099	0.00220366	0.00440732	0.0110183	k__Bacteria; p__Proteobacteria; c__Alphaproteobacteria; o__Sphingomonadales; f__Sphingomonadaceae; g__Kaistobacter; s__
OTU_28829	0.0242403	0.0220366	0.0154256	0.0220366	0.0374623	0.00220366	0	0.0110183	0.00220366	0.013222	0	0.0242403	0.0330549	0.0110183	0.0154256	0.0308513	0.0242403	0.0220366	0.0705172	0.019833	0.0176293	0.0154256	0.0220366	0.0440732	0.00661099	0	0.00661099	0.00440732	0.0352586	0	0.0484806	0.0154256	0.0176293	0.0572952	0.0308513	0.00220366	0.00440732	0.0242403	k__Bacteria; p__Chloroflexi; c__Ellin6529; o__; f__; g__; s__
OTU_215	0.6016	0.328346	0.332753	0.279865	0.293087	0.209348	0.0286476	0.28868	0.275458	0.343771	0.0154256	0.242403	0.136627	0.193922	0.130016	0.295291	0.0705172	0.0881465	0.110183	0.279865	0.165275	0.138831	0.143238	0.0969611	0.127812	0.00661099	0.0639062	0.165275	0.15646	0.00881465	0.0440732	0.0484806	0.13222	0.0352586	0.0793318	0.00440732	0.00440732	0.013222	k__Bacteria; p__Proteobacteria; c__Betaproteobacteria; o__Ellin6067; f__; g__; s__
OTU_3382	0.00881465	0.00881465	0.019833	0.0330549	0.0352586	0.00881465	0	0.0264439	0.00881465	0.0154256	0.00661099	0.00220366	0	0	0.00440732	0	0.0639062	0.00440732	0.00440732	0.0308513	0.0242403	0.0418696	0.0396659	0.0264439	0.00881465	0	0.0286476	0.0176293	0.0220366	0	0	0	0	0.00881465	0.00220366	0.0330549	0.00440732	0.00220366	k__Bacteria; p__Proteobacteria; c__Alphaproteobacteria; o__Rhizobiales; f__Hyphomicrobiaceae; g__Rhodoplanes; s__
OTU_28565	0.0330549	0.0859428	0.0528879	0.11459	0.0617025	0.00661099	0.00440732	0	0.00661099	0.013222	0	0.127812	0.0837392	0.0903502	0.107979	0.0947575	0	0	0	0.0220366	0.0308513	0.0110183	0.0572952	0.0396659	0	0	0	0	0	0	0.125609	0.141034	0.0837392	0.189515	0.149849	0	0	0.00440732	k__Bacteria; p__Actinobacteria; c__Thermoleophilia; o__Solirubrobacterales; f__Solirubrobacteraceae
OTU_2902	0	0.00220366	0.00220366	0.00220366	0.00220366	0	0	0.00220366	0	0	0	0.00440732	0.00440732	0	0.00440732	0	0	0	0	0.00220366	0.00661099	0.00220366	0.0110183	0.00661099	0	0	0	0	0.00220366	0	0.00881465	0.00220366	0.00220366	0.0176293	0	0	0	0	k__Bacteria; p__Armatimonadetes; c__0319-6E2; o__; f__; g__; s__
OTU_429	0.0528879	0.0903502	0.0815355	0.0594989	0.0859428	0.00440732	0.00220366	0	0	0	0	0	0	0	0	0	0.00440732	0	0	0.0859428	0.125609	0.0837392	0.0793318	0.145442	0.00440732	0	0	0	0.00220366	0	0	0	0	0	0	0	0.00220366	0	k__Bacteria; p__Acidobacteria; c__Solibacteres; o__Solibacterales; f__Solibacteraceae; g__Candidatus Solibacter; s__
OTU_26511	0.0484806	0.0176293	0.013222	0.0154256	0.0352586	0	0	0	0	0	0	0	0.00220366	0	0.00220366	0	0	0	0	0.0793318	0.0418696	0.0440732	0.0352586	0.0352586	0	0.00220366	0	0	0	0	0	0	0	0.00440732	0.00220366	0	0	0	k__Bacteria; p__Actinobacteria; c__Actinobacteria; o__Actinomycetales; f__Micromonosporaceae
OTU_2450	0.0286476	0.0815355	0.0308513	0.125609	0.0396659	0.00661099	0	0.00661099	0	0.00440732	0	0	0.0110183	0.00661099	0.0110183	0.00220366	0	0	0	0.0396659	0.116794	0.0506842	0.154256	0.0991648	0.00220366	0.00220366	0.00220366	0.0110183	0.0352586	0.00220366	0.0110183	0.019833	0.00661099	0.0242403	0.0220366	0	0	0	k__Bacteria; p__Chloroflexi; c__TK10; o__AKYG885; f__Dolo_23; g__; s__
OTU_10989	0.306309	0.341568	0.33716	0.328346	0.405474	0.0550916	0	0.0661099	0.0308513	0.0925538	0.019833	0.0154256	0.0506842	0.0286476	0.0220366	0.0286476	0	0	0.00220366	0.0903502	0.107979	0.134423	0.112387	0.165275	0.0330549	0	0.0110183	0.0396659	0.0418696	0.00440732	0.00220366	0.0308513	0.00440732	0	0.013222	0	0	0.00220366	k__Bacteria; p__Gemmatimonadetes; c__Gemmatimonadetes; o__Gemmatimonadales; f__Ellin5301; g__; s__
OTU_32508	0	0	0	0	0	0	0	0	0	0	0	0	0	0	0	0	0	0	0	0	0.00220366	0	0	0	0	0	0	0	0.00220366	0	0	0	0	0	0	0	0	0	k__Bacteria; p__Planctomycetes; c__Planctomycetia; o__Gemmatales; f__Gemmataceae; g__; s__
OTU_97	0.185108	0.310716	0.266643	0.282069	0.220366	0.0440732	0.00220366	0.105776	0.0815355	0.125609	0.00881465	0.0639062	0.0991648	0.0837392	0.0639062	0.0727209	0.0110183	0.0396659	0.0594989	0.0925538	0.196126	0.174089	0.1807	0.1807	0.0418696	0.00220366	0.0727209	0.0506842	0.107979	0.0242403	0.0440732	0.0749245	0.0506842	0.0220366	0.0308513	0	0.013222	0.0352586	k__Bacteria; p__Proteobacteria; c__Betaproteobacteria; o__Burkholderiales; f__Comamonadaceae; g__Methylibium; s__
OTU_187	0.55973	0.138831	0.251218	0.319531	0.163071	0	0	0	0	0.00220366	0.00220366	0	0	0.00220366	0	0	0	0	0	0.561934	0.167478	0.414289	0.28868	0.163071	0	0	0	0	0.00220366	0	0	0	0	0.00220366	0	0	0	0	k__Bacteria; p__Actinobacteria; c__Thermoleophilia; o__Gaiellales; f__Gaiellaceae; g__; s__
OTU_982	0.0815355	0.0286476	0.0594989	0.0661099	0.0594989	0	0	0	0	0	0	0	0.00220366	0	0	0	0	0	0	0.0462769	0.0286476	0.0352586	0.0374623	0.0484806	0	0	0	0	0	0	0	0	0	0	0	0	0	0	k__Archaea; p__Crenarchaeota; c__Thaumarchaeota; o__Nitrososphaerales; f__Nitrososphaeraceae; g__Candidatus Nitrososphaera; s__SCA1170
OTU_53	0.00220366	0.00881465	0.00881465	0.0242403	0.0308513	0.00881465	0.00220366	0.013222	0.00881465	0.0220366	0.0330549	0.0617025	0.107979	0.116794	0.0771282	0.143238	0.00881465	0.00220366	0.0154256	0.00661099	0.0110183	0.0286476	0.0330549	0.0639062	0.0264439	0.0264439	0.0462769	0.0330549	0.0594989	0.297494	0.196126	0.286476	0.224774	0.0462769	0.334957	0.0506842	0.0418696	0.0440732	k__Bacteria; p__Firmicutes; c__Bacilli; o__Bacillales
OTU_100	0.405474	0.231385	0.233588	0.0440732	0.0947575	0.15646	0.321735	0.191719	0.365808	0.178497	0.00661099	0	0	0	0	0.00220366	0.125609	0.0330549	0.0308513	0.152053	0.174089	0.182904	0.0154256	0.0947575	0.101368	0.0859428	0.0793318	0.136627	0.11459	0	0	0	0	0	0	0.019833	0.00881465	0.0286476	k__Bacteria; p__Acidobacteria; c__Acidobacteriia; o__Acidobacteriales; f__Koribacteraceae; g__; s__
OTU_10494	0	0.00220366	0.00881465	0.00220366	0.00440732	0.00220366	0	0.00661099	0.00220366	0	0	0.00220366	0.00440732	0	0.00220366	0	0	0	0	0	0.00220366	0.00661099	0.00440732	0	0.00661099	0	0	0	0	0	0.013222	0.00220366	0	0.00440732	0	0	0	0	k__Bacteria; p__Proteobacteria; c__Alphaproteobacteria; o__Sphingomonadales
OTU_391	0.101368	0.154256	0.178497	0.171886	0.178497	0.0154256	0	0.00661099	0.0110183	0.0220366	0.013222	0.0176293	0.0462769	0.0991648	0.0330549	0.0639062	0	0	0.00881465	0.116794	0.0749245	0.0925538	0.134423	0.0947575	0.00220366	0.00440732	0.00661099	0.00220366	0.0154256	0.00881465	0.0528879	0.0550916	0.103572	0.0991648	0.13222	0	0	0.00661099	k__Bacteria; p__Actinobacteria; c__Actinobacteria; o__Actinomycetales; f__Nocardioidaceae; g__Nocardioides; s__
OTU_32047	0.0462769	0.0154256	0.013222	0.013222	0.0352586	0.00440732	0.019833	0.0749245	0.0176293	0.0110183	0	0.019833	0.013222	0.00440732	0.0176293	0.00661099	0.00440732	0.0110183	0.0176293	0.0506842	0.0308513	0.0330549	0.019833	0.0286476	0.0110183	0.019833	0.019833	0.0374623	0.00881465	0	0.0176293	0.013222	0	0.00661099	0.00661099	0	0.00661099	0.00881465	k__Bacteria; p__Acidobacteria; c__iii1-8; o__DS-18; f__; g__; s__
OTU_4939	0.0110183	0.0374623	0.0308513	0.00661099	0.00661099	0	0	0	0	0	0	0	0.00220366	0	0.00220366	0.00220366	0	0	0	0.0110183	0.0286476	0.0176293	0.0242403	0.00881465	0	0	0	0	0	0	0.00440732	0	0.00220366	0	0	0	0	0	k__Bacteria; p__Gemmatimonadetes; c__Gemmatimonadetes; o__Ellin5290; f__; g__; s__
OTU_147	0.0859428	0.310716	0.319531	0.174089	0.323938	0.0440732	0.0617025	0.0881465	0.0242403	0.0947575	0.0264439	0.0484806	0.0639062	0.103572	0.0418696	0.107979	0.00661099	0.0440732	0.0176293	0.0925538	0.31292	0.27105	0.154256	0.264439	0.0242403	0.013222	0.0286476	0.00881465	0.019833	0.00881465	0.0528879	0.0462769	0.0837392	0.0308513	0.0572952	0.00220366	0.00440732	0.00440732	k__Bacteria; p__Proteobacteria; c__Betaproteobacteria; o__Burkholderiales; f__Comamonadaceae; g__Variovorax; s__
OTU_23756	0.0550916	0.13222	0.143238	0.0771282	0.0947575	0.134423	0.0440732	0.0793318	0.0837392	0.0572952	0.0176293	0.0264439	0.0264439	0.0242403	0.0352586	0.0484806	0.0176293	0.0242403	0.0771282	0.0308513	0.0484806	0.110183	0.0484806	0.0462769	0.0947575	0.0352586	0.0264439	0.0286476	0.0639062	0.00881465	0.0286476	0.0330549	0.0352586	0.0242403	0.0550916	0.00220366	0.0176293	0.0374623	k__Bacteria; p__Actinobacteria; c__Actinobacteria; o__Actinomycetales; f__Streptomycetaceae
OTU_5063	0.0440732	0.00220366	0.00661099	0.00440732	0.00881465	0	0	0	0	0	0.00220366	0	0	0	0	0	0	0	0	0.0308513	0.00440732	0.00881465	0.00220366	0	0	0	0	0	0	0	0	0	0	0	0	0	0	0	k__Bacteria; p__Actinobacteria; c__MB-A2-108; o__0319-7L14; f__; g__; s__
OTU_6802	0.0264439	0.013222	0.0220366	0.0154256	0.019833	0	0.00661099	0.00220366	0	0.00220366	0	0	0	0.00220366	0	0	0	0	0	0.00661099	0.013222	0.00440732	0.0154256	0.0110183	0	0	0	0	0	0	0	0	0	0	0	0	0	0	k__Bacteria; p__Actinobacteria; c__Actinobacteria; o__Actinomycetales; f__Nocardioidaceae; g__; s__
OTU_40150	0.0330549	0.019833	0.0242403	0.0440732	0.0220366	0.00220366	0	0	0	0	0	0.00220366	0.0242403	0.00661099	0.00440732	0.0110183	0	0	0	0.0154256	0.0220366	0.0154256	0.0154256	0.0176293	0	0	0	0	0	0.00220366	0.00881465	0.0110183	0.00881465	0	0.00220366	0	0	0	k__Bacteria; p__Proteobacteria; c__Betaproteobacteria; o__; f__; g__; s__
OTU_246	0.127812	0.290883	0.431918	0.178497	0.321735	0.0242403	0	0.0264439	0.0352586	0.0705172	0.0528879	0	0.00881465	0.0110183	0.00220366	0.00440732	0.00220366	0	0.0110183	0.107979	0.0727209	0.145442	0.105776	0.101368	0.00220366	0.00220366	0.00440732	0	0.0220366	0	0	0.00881465	0.00220366	0.00661099	0.0110183	0	0	0.00440732	k__Bacteria; p__Actinobacteria; c__Actinobacteria; o__Actinomycetales; f__Nocardioidaceae; g__Nocardioides; s__
OTU_1076	0.00220366	0.00440732	0.019833	0.00881465	0.387845	0.0506842	0.00661099	0	0.00220366	0.00220366	0.0374623	0.00881465	0	0.00440732	0.00881465	0.00440732	0.00440732	0.00440732	0.00661099	0.0176293	0.00881465	0.013222	0.0154256	0.0374623	0.13222	0.0308513	0.0242403	0.013222	0.0242403	0.1807	0.00661099	0.00440732	0.0110183	0.00881465	0.0110183	0.0550916	0.00881465	0.00661099	k__Bacteria; p__Firmicutes; c__Bacilli; o__Bacillales; f__Paenibacillaceae; g__Paenibacillus
OTU_3194	0.00220366	0	0.00440732	0	0	0.00220366	0.013222	0.00440732	0.00661099	0.00440732	0.013222	0.013222	0.0176293	0.00661099	0.0110183	0.00220366	0.00220366	0.00661099	0.00220366	0.00220366	0	0	0.00220366	0.00220366	0	0	0	0.00220366	0	0.00440732	0.00440732	0.00440732	0.00220366	0.00881465	0	0	0	0	k__Bacteria; p__Proteobacteria; c__Gammaproteobacteria; o__Legionellales; f__Coxiellaceae; g__Aquicella; s__
OTU_1669	0.0639062	0.0396659	0.0639062	0.0550916	0.0617025	0.00440732	0	0	0	0.00661099	0	0.013222	0.0308513	0.013222	0.0220366	0.00881465	0	0	0	0.0639062	0.0176293	0.0286476	0.0374623	0.0220366	0	0	0.00220366	0	0	0	0.013222	0.0220366	0.0110183	0.019833	0.0330549	0.00220366	0	0	k__Bacteria; p__Actinobacteria; c__Actinobacteria; o__Actinomycetales; f__; g__; s__
OTU_5347	0.0881465	0.0396659	0	0.00661099	0.0154256	0	0	0.0154256	0.00220366	0	0	0.00220366	0.00220366	0.00440732	0.00220366	0	0	0	0.00220366	0.0396659	0.0110183	0	0.00440732	0.00881465	0	0.00440732	0.00661099	0	0	0	0	0	0.00220366	0	0	0	0.00220366	0.00220366	k__Bacteria; p__Proteobacteria; c__Deltaproteobacteria; o__Myxococcales; f__; g__; s__
OTU_10904	0.00220366	0.00661099	0.00661099	0.00440732	0.00661099	0	0	0	0	0	0	0	0	0	0	0	0	0	0	0.00661099	0	0.00220366	0.013222	0.00881465	0	0	0	0	0	0	0	0	0	0.00220366	0	0	0	0	k__Bacteria; p__Gemmatimonadetes; c__Gemm-3; o__; f__; g__; s__
OTU_18512	0.00440732	0	0	0	0.00440732	0.00220366	0	0	0	0	0	0	0	0	0	0	0.00440732	0	0.00220366	0.013222	0.00881465	0.0110183	0.00220366	0	0.00661099	0.00220366	0.00881465	0.00881465	0.00661099	0.00220366	0	0	0	0	0	0.00661099	0.0110183	0	k__Bacteria; p__Planctomycetes; c__Planctomycetia; o__Gemmatales; f__Isosphaeraceae; g__; s__
OTU_5918	0	0.00440732	0	0.00220366	0	0.00661099	0	0.00881465	0.013222	0.0220366	0.00661099	0	0.00220366	0	0.00220366	0.00220366	0.00661099	0.00440732	0.00881465	0.00220366	0	0	0	0.00661099	0.019833	0.00661099	0.00440732	0.013222	0.013222	0.00661099	0	0	0	0	0	0.0110183	0.00881465	0.0110183	k__Bacteria; p__Proteobacteria; c__Deltaproteobacteria; o__Myxococcales; f__; g__; s__
OTU_888	0.0110183	0.0617025	0.0396659	0.0550916	0.0418696	0	0	0	0.00881465	0.0154256	0	0	0	0	0	0	0	0	0.00440732	0.0374623	0.0969611	0.0374623	0.0661099	0.0594989	0.00440732	0	0	0.00440732	0.0154256	0	0.00220366	0	0	0	0	0	0	0	k__Bacteria; p__Gemmatimonadetes; c__Gemmatimonadetes; o__; f__; g__; s__
OTU_997	0.00661099	0.0308513	0.0220366	0.0242403	0.0308513	0.0749245	0	0.00220366	0.0462769	0.0308513	0.019833	0	0	0	0	0	0	0	0	0.00440732	0.0396659	0.0176293	0.0176293	0.0154256	0.110183	0	0.019833	0.0484806	0.0683135	0.0308513	0	0	0	0	0	0	0	0	k__Bacteria; p__Proteobacteria; c__Betaproteobacteria; o__SC-I-84; f__; g__; s__
OTU_37392	0.542101	0.317327	0.350382	0.334957	0.141034	0.00881465	0.00220366	0.019833	0.0330549	0.0969611	0.00881465	0.00220366	0	0	0	0	0.019833	0	0	0.775689	0.374623	0.676524	0.374623	0.187311	0.0154256	0	0.0506842	0.0396659	0.118998	0	0.00220366	0.00220366	0.00220366	0.00661099	0.00220366	0.00881465	0	0.00440732	k__Bacteria; p__Actinobacteria; c__Thermoleophilia; o__Gaiellales; f__Gaiellaceae; g__; s__
OTU_833	0.110183	0.0572952	0.0793318	0.0528879	0.0749245	0.0242403	0	0.013222	0.0110183	0.00881465	0.00661099	0	0	0	0	0	0	0	0	0.101368	0.134423	0.0903502	0.105776	0.101368	0.0110183	0	0.00881465	0.0220366	0.00661099	0.00440732	0	0	0	0	0	0	0	0	k__Bacteria; p__Gemmatimonadetes; c__Gemmatimonadetes; o__Ellin5290; f__; g__; s__
OTU_44580	0.0837392	0.193922	0.130016	0.143238	0.134423	0.0176293	0.00661099	0	0.00661099	0.00661099	0.00661099	0.0242403	0.0176293	0.0264439	0.013222	0.019833	0.00440732	0	0	0.0793318	0.0793318	0.107979	0.105776	0.0881465	0.00220366	0	0	0.013222	0.00220366	0.00220366	0.013222	0.0110183	0.0154256	0.0110183	0.00440732	0	0	0.00440732	k__Bacteria; p__Actinobacteria; c__Thermoleophilia; o__Solirubrobacterales
OTU_613	0.323938	0.174089	0.121201	0.182904	0.174089	0.0154256	0.00220366	0.0264439	0.123405	0.101368	0	0	0	0	0	0	0	0	0	0.0771282	0.0396659	0.0352586	0.0528879	0.0506842	0.00220366	0	0.00881465	0.019833	0.0308513	0	0.00220366	0	0	0	0	0	0.00220366	0	k__Bacteria; p__Gemmatimonadetes; c__Gemmatimonadetes; o__N1423WL; f__; g__; s__
OTU_4051	0.0440732	0.0418696	0.0374623	0.0506842	0.0661099	0	0	0.0506842	0.0330549	0.0154256	0.0264439	0	0	0	0	0.00440732	0.152053	0.0220366	0.00440732	0.0440732	0.0330549	0.0220366	0.0462769	0.0506842	0.00220366	0	0.0396659	0.0154256	0.0242403	0.00220366	0.00440732	0.00661099	0.00220366	0.00440732	0	0.0374623	0.0176293	0.0154256	k__Bacteria; p__Proteobacteria; c__Alphaproteobacteria; o__Rhizobiales; f__Hyphomicrobiaceae; g__Rhodoplanes; s__
OTU_272	0.116794	0.110183	0.134423	0.116794	0.123405	0.019833	0	0.019833	0.0110183	0.0617025	0.00440732	0.0727209	0.0617025	0.0462769	0.0661099	0.0639062	0.00220366	0	0.00220366	0.0572952	0.0617025	0.0396659	0.0617025	0.0727209	0.0176293	0	0	0.00661099	0.013222	0.00440732	0.0374623	0.0374623	0.0330549	0.0220366	0.0550916	0	0	0	k__Bacteria; p__Gemmatimonadetes; c__Gemm-1; o__; f__; g__; s__
OTU_90	0.235792	0.193922	0.138831	0.24681	0.143238	0.019833	0	0.0418696	0.0308513	0.182904	0	0.440732	0.33716	0.526675	0.352586	0.557527	0.00220366	0.00220366	0.00881465	0.138831	0.11459	0.0506842	0.143238	0.105776	0.00440732	0.00220366	0.013222	0.0220366	0.0771282	0.013222	0.167478	0.211552	0.330549	0.169682	0.352586	0	0	0.00220366	k__Bacteria; p__Acidobacteria; c__Acidobacteria-6; o__iii1-15; f__; g__; s__
OTU_3062	0	0.013222	0	0.0110183	0.00440732	0	0	0	0	0	0	0	0	0	0	0	0	0	0	0	0.019833	0	0.0286476	0.0154256	0	0	0	0	0	0	0	0	0	0	0	0	0	0	k__Bacteria; p__Gemmatimonadetes; c__Gemmatimonadetes; o__Gemmatimonadales; f__; g__; s__
OTU_24270	0.0749245	0.202737	0.193922	0.171886	0.160867	0.0176293	0.0617025	0.0484806	0.0396659	0.0330549	0.00220366	0.0242403	0.0242403	0.0793318	0.0220366	0.0771282	0.00220366	0.013222	0.0176293	0.0528879	0.112387	0.101368	0.0881465	0.125609	0.00220366	0	0.0110183	0.0110183	0.00440732	0	0.0110183	0.019833	0.0528879	0.0242403	0.0462769	0	0.00220366	0.00661099	k__Bacteria; p__Proteobacteria; c__Betaproteobacteria; o__Burkholderiales; f__Comamonadaceae
OTU_1719	0.0947575	0.0771282	0.103572	0.0374623	0.0727209	0.0352586	0.019833	0.00661099	0.019833	0.019833	0.00440732	0	0	0	0	0	0	0	0.013222	0.0705172	0.0881465	0.0925538	0.0528879	0.0594989	0.0550916	0.00661099	0.00881465	0.0308513	0	0.00220366	0	0	0	0	0	0	0.00220366	0.00220366	k__Bacteria; p__Armatimonadetes; c__Chthonomonadetes; o__Chthonomonadales; f__Chthonomonadaceae; g__; s__
OTU_1569	0.0506842	0.019833	0.00661099	0.019833	0.0308513	0	0	0	0	0.00220366	0	0	0	0	0.00220366	0	0	0	0	0.013222	0.0220366	0	0.019833	0.0110183	0	0	0	0	0	0.00220366	0	0	0	0	0	0	0	0.00440732	k__Bacteria; p__Nitrospirae; c__Nitrospira; o__Nitrospirales; f__0319-6A21; g__; s__
OTU_5769	0	0.0176293	0.0617025	0	0.0308513	0.00661099	0.00881465	0	0	0	0.00220366	0	0	0	0	0	0	0	0	0.0220366	0.00881465	0.0330549	0.013222	0.0330549	0.00661099	0.00661099	0	0	0	0.00220366	0	0	0	0	0	0	0	0	k__Bacteria; p__Bacteroidetes; c__[Saprospirae]; o__[Saprospirales]; f__Chitinophagaceae
OTU_1205	0.0308513	0.0705172	0.0484806	0.0506842	0.0440732	0.0396659	0	0.00661099	0	0.0286476	0	0	0	0	0	0	0	0	0	0.0617025	0.0771282	0.0440732	0.0462769	0.0683135	0.0418696	0	0.00661099	0.00661099	0.00881465	0	0	0	0	0.00220366	0	0	0	0.00440732	k__Bacteria; p__Chloroflexi; c__Chloroflexi; o__[Roseiflexales]; f__[Kouleothrixaceae]; g__; s__
OTU_728	0.00881465	0.0286476	0.0594989	0.0176293	0.019833	0.0154256	0	0.0110183	0.00220366	0.0264439	0	0	0	0.00440732	0	0	0	0.00661099	0.00440732	0.0705172	0.0771282	0.112387	0.0154256	0.0837392	0.0308513	0	0.019833	0.013222	0.00661099	0	0.00220366	0.00661099	0.00220366	0.00440732	0	0	0.0110183	0.00661099	k__Bacteria; p__Chloroflexi; c__C0119; o__; f__; g__; s__
OTU_702	0.110183	0.110183	0.0727209	0.0374623	0.0771282	0.0925538	0	0.0308513	0.0727209	0.0837392	0.019833	0	0	0	0	0	0	0	0.00440732	0.165275	0.0550916	0.0815355	0.0374623	0.0881465	0.0617025	0	0.0396659	0.0330549	0.0506842	0	0	0	0	0	0	0	0	0.00881465	k__Bacteria; p__Actinobacteria; c__Thermoleophilia; o__Gaiellales; f__; g__; s__
OTU_798	0.0308513	0.0837392	0.0639062	0.0793318	0.37903	0.0506842	0.0550916	0.0264439	0.0286476	0.0374623	0.013222	0	0.0176293	0.0176293	0.0242403	0.0154256	0.00881465	0.00440732	0.019833	0.0110183	0.0925538	0.249014	0.0727209	0.154256	0.0727209	0.0749245	0.0308513	0.0528879	0.0506842	0.0308513	0.0176293	0.0110183	0.00881465	0.013222	0.019833	0.110183	0.0154256	0.0286476	k__Bacteria; p__Actinobacteria; c__Actinobacteria; o__Actinomycetales; f__Streptomycetaceae; g__Streptomyces
OTU_4585	0.0484806	0.0594989	0.0925538	0.0572952	0.0617025	0.0506842	0.00661099	0.00881465	0.0308513	0.0352586	0.0242403	0.00440732	0.00220366	0.00220366	0.00220366	0	0.00881465	0.00661099	0.00220366	0.0771282	0.0793318	0.0925538	0.0572952	0.0881465	0.0330549	0.013222	0.0242403	0.0330549	0.0374623	0.00881465	0.00440732	0.00440732	0.00440732	0	0.00881465	0.00881465	0	0	k__Bacteria; p__Actinobacteria; c__Thermoleophilia; o__Gaiellales; f__Gaiellaceae; g__; s__
OTU_2789	0.0308513	0.013222	0.00661099	0.0110183	0.00440732	0.0242403	0	0	0.0859428	0.00220366	0	0	0.00220366	0	0	0	0	0	0	0.0154256	0.0110183	0.013222	0.00440732	0.00661099	0.00220366	0	0	0.0330549	0.00220366	0.00440732	0	0.00440732	0	0	0	0	0	0	k__Bacteria; p__Proteobacteria; c__Betaproteobacteria; o__Methylophilales; f__Methylophilaceae; g__; s__
OTU_2765	0.169682	0.0903502	0.0617025	0.0837392	0.0991648	0.107979	0.00440732	0.0925538	0.0264439	0.0572952	0.0154256	0.0683135	0.0308513	0.0440732	0.019833	0.0639062	0	0.0154256	0.013222	0.0771282	0.0506842	0.0506842	0.0594989	0.0396659	0.0506842	0.00881465	0.0176293	0.00661099	0.0484806	0.00661099	0.019833	0.0110183	0.0220366	0.0154256	0.0352586	0	0.00440732	0.00661099	k__Bacteria; p__Proteobacteria; c__Betaproteobacteria; o__Ellin6067; f__; g__; s__
OTU_33949	0.0352586	0.0572952	0.0286476	0.0352586	0.0110183	0	0	0.00440732	0	0.00881465	0	0.0528879	0.0110183	0.013222	0.013222	0.0110183	0.00440732	0	0	0.0330549	0.0308513	0.0242403	0.0176293	0	0	0	0	0.00220366	0	0	0.0330549	0.00661099	0.013222	0.0110183	0.0242403	0.00220366	0	0	k__Bacteria; p__Actinobacteria; c__Thermoleophilia; o__Solirubrobacterales; f__; g__; s__
OTU_424	0.0991648	0.163071	0.0947575	0.189515	0.158664	0.0308513	0.0110183	0.00220366	0.0176293	0.0308513	0	0.0286476	0.0484806	0.0462769	0.0418696	0.0396659	0.00661099	0.00220366	0	0.11459	0.202737	0.0947575	0.233588	0.176293	0.0352586	0.00661099	0.00881465	0.00661099	0.0528879	0.00440732	0.0220366	0.0374623	0.0484806	0.0286476	0.0264439	0.0110183	0.00661099	0.00881465	k__Bacteria; p__Actinobacteria; c__Actinobacteria; o__Actinomycetales; f__Pseudonocardiaceae; g__Pseudonocardia; s__
OTU_41624	0	0.00220366	0.00661099	0.00220366	0.00220366	0	0	0	0	0.00661099	0	0	0	0.00220366	0	0	0	0	0	0	0.00440732	0.00440732	0.00220366	0.00220366	0	0	0.00220366	0.00220366	0	0	0	0	0	0	0	0	0	0	k__Bacteria; p__Planctomycetes; c__Planctomycetia; o__Gemmatales; f__Gemmataceae; g__Gemmata; s__
OTU_16369	0.00440732	0.0154256	0.019833	0.0110183	0.0110183	0	0	0.00220366	0	0.013222	0.00220366	0.00220366	0	0.00440732	0	0	0.00220366	0.00440732	0.00220366	0.00881465	0.0154256	0.013222	0.0110183	0.00661099	0.00881465	0	0.00881465	0.0154256	0.00220366	0	0.00220366	0	0	0	0.00440732	0.00220366	0	0	k__Bacteria; p__Planctomycetes; c__Planctomycetia; o__Gemmatales; f__Gemmataceae; g__Gemmata; s__
OTU_25511	0.00661099	0.00220366	0.0176293	0.00220366	0.013222	0	0.00440732	0	0.00220366	0	0	0	0	0	0	0	0.00220366	0	0	0.0506842	0.00440732	0.0617025	0.0176293	0.0484806	0.013222	0.00881465	0.00440732	0.00661099	0	0.019833	0.00220366	0	0	0	0	0	0	0	k__Archaea; p__Crenarchaeota; c__Thaumarchaeota; o__Nitrososphaerales; f__Nitrososphaeraceae; g__Candidatus Nitrososphaera; s__
OTU_1827	0.0374623	0.0661099	0.0374623	0.0308513	0.0330549	0	0	0	0	0	0	0	0	0	0.00440732	0	0	0	0	0.0264439	0.0418696	0.0396659	0.0330549	0.0396659	0	0	0	0	0	0	0	0	0	0.00220366	0.00220366	0	0	0	k__Bacteria; p__Actinobacteria; c__Actinobacteria; o__Actinomycetales; f__Micromonosporaceae
OTU_2407	0.00661099	0.013222	0.00661099	0.0110183	0.00661099	0.0550916	0.0352586	0.0242403	0.0264439	0.0330549	0.0220366	0	0	0	0	0	0.00881465	0	0.00220366	0	0.00220366	0.013222	0.00220366	0.0176293	0.0308513	0.013222	0.0220366	0.019833	0.0506842	0.00220366	0	0	0	0	0	0	0	0.00440732	k__Bacteria; p__Proteobacteria; c__Alphaproteobacteria; o__Rhodospirillales; f__Rhodospirillaceae; g__; s__
OTU_5102	0.00220366	0.0110183	0.00661099	0.013222	0	0.00220366	0.013222	0.00220366	0.00220366	0.00881465	0.00661099	0	0	0	0	0	0	0	0.00220366	0	0	0.00440732	0.00220366	0.00220366	0.00220366	0	0.00220366	0	0	0	0	0	0	0	0	0	0	0	k__Bacteria; p__Actinobacteria; c__Actinobacteria; o__Actinomycetales; f__Pseudonocardiaceae; g__Pseudonocardia; s__
OTU_607	0.105776	0.0462769	0.0220366	0.0242403	0.0506842	0.0881465	0.103572	0.0793318	0.149849	0.0991648	0.0815355	0.00220366	0	0.00440732	0.00220366	0.00661099	0.0991648	0.0793318	0.0727209	0.0462769	0.00881465	0.013222	0.00661099	0.0242403	0.0506842	0.0506842	0.0440732	0.118998	0.0661099	0.00440732	0	0	0.00220366	0	0.00440732	0.0220366	0.0594989	0.0837392	k__Bacteria; p__Proteobacteria; c__Gammaproteobacteria; o__Xanthomonadales; f__Sinobacteraceae; g__; s__
OTU_1344	0.0308513	0.00661099	0.00220366	0.0176293	0.0506842	0.00881465	0	0.013222	0	0.0220366	0	0.00220366	0	0	0	0	0	0	0	0.0176293	0.00661099	0.0110183	0.00881465	0.0242403	0.00440732	0	0.00440732	0	0.019833	0.00220366	0	0	0	0	0	0	0	0	k__Bacteria; p__Gemmatimonadetes; c__Gemmatimonadetes; o__; f__; g__; s__
OTU_5171	0.0220366	0.013222	0.00661099	0.0154256	0.00661099	0	0	0	0	0	0	0	0	0	0	0	0	0	0	0.0683135	0.0110183	0.00440732	0.0154256	0.0110183	0	0	0	0	0	0	0	0	0	0	0	0	0	0	k__Bacteria; p__Chloroflexi; c__Chloroflexi; o__[Roseiflexales]; f__[Kouleothrixaceae]; g__; s__
OTU_665	0	0.00220366	0	0.00440732	0.00440732	0.118998	0.121201	0.0308513	0.101368	0.0661099	0.143238	0	0	0	0	0	0.0176293	0.0220366	0.0528879	0	0	0.00440732	0	0.00661099	0.0308513	0.0308513	0.00881465	0.0154256	0.00440732	0.00881465	0	0	0.00220366	0	0	0.00661099	0.0110183	0.0374623	k__Bacteria; p__Actinobacteria; c__Actinobacteria; o__Actinomycetales
OTU_69	0.0528879	0.130016	0.147645	0.160867	0.176293	0.233588	0.182904	0.211552	0.328346	0.423103	1.93261	0.308513	0.196126	0.189515	0.266643	0.154256	0.0374623	0.118998	0.0264439	0.160867	0.171886	0.244607	0.290883	0.275458	0.711783	0.539897	1.24727	2.16179	2.47912	4.50649	0.500231	0.361401	0.275458	0.158664	0.308513	0.449547	0.297494	0.277661	k__Bacteria; p__Firmicutes; c__Bacilli; o__Bacillales; f__Planococcaceae; g__Paenisporosarcina; s__
OTU_1836	0.0220366	0.00661099	0.0110183	0.00220366	0.0154256	0.00220366	0	0.013222	0.0176293	0.0286476	0.00661099	0	0	0	0	0	0	0	0	0.0242403	0.013222	0.00881465	0.00440732	0.0110183	0.00220366	0	0.00881465	0.019833	0.0220366	0.00220366	0	0	0	0	0	0	0	0.00220366	k__Bacteria; p__Proteobacteria; c__Deltaproteobacteria; o__Myxococcales; f__; g__; s__
OTU_3048	0	0.0418696	0.0484806	0.00881465	0.0264439	0	0	0	0	0	0	0	0	0	0	0	0	0	0	0.00220366	0.0815355	0.0639062	0.0440732	0.0374623	0	0	0	0	0	0	0	0	0	0	0	0	0	0	k__Bacteria; p__Gemmatimonadetes; c__Gemmatimonadetes; o__Gemmatimonadales; f__; g__; s__
OTU_848	0.00661099	0.0110183	0.00440732	0.0154256	0.00881465	0	0	0.00440732	0	0.00220366	0	0.0242403	0.0176293	0.0220366	0.0110183	0.0462769	0	0	0	0.00440732	0.00440732	0.00220366	0.00881465	0.00220366	0	0	0	0	0	0	0.00440732	0.0154256	0.0440732	0.00881465	0.0440732	0	0	0	k__Bacteria; p__Proteobacteria; c__Gammaproteobacteria; o__Xanthomonadales; f__Sinobacteraceae; g__Steroidobacter; s__
OTU_22129	0	0.00220366	0	0.00881465	0	0.00220366	0.0859428	0.00220366	0.00220366	0.019833	0	0	0.00220366	0.00220366	0	0.00220366	0	0	0	0.00220366	0.00661099	0.00440732	0.013222	0.00661099	0	0.00220366	0.00220366	0.00220366	0.00220366	0	0	0	0	0.00220366	0.00220366	0	0	0	k__Bacteria; p__Bacteroidetes; c__[Saprospirae]; o__[Saprospirales]; f__Chitinophagaceae; g__Flavisolibacter; s__
OTU_368	0.0991648	0.310716	0.416492	0.385641	0.242403	0.0110183	0	0	0	0.0110183	0.00220366	0.0176293	0.0550916	0.0220366	0.0286476	0.0352586	0	0	0	0.0396659	0.308513	0.306309	0.264439	0.226977	0.019833	0.00220366	0.00220366	0.00440732	0.00220366	0	0.0220366	0.019833	0.0330549	0.0220366	0.0418696	0	0	0	k__Bacteria; p__Proteobacteria; c__Gammaproteobacteria; o__Xanthomonadales; f__Xanthomonadaceae; g__Luteimonas; s__
OTU_35905	0	0	0	0.00220366	0	0	0	0.00220366	0	0	0	0	0	0	0	0	0	0	0	0	0	0	0.00440732	0	0	0	0	0	0	0	0	0	0	0	0	0	0	0	k__Bacteria; p__Proteobacteria; c__Alphaproteobacteria; o__Sphingomonadales
OTU_54	0.306309	0.293087	0.19833	0.350382	0.387845	0.200533	0.116794	0.0705172	0.110183	0.152053	0.0947575	0.152053	0.237996	0.257829	0.209348	0.204941	0	0.00661099	0.0110183	0.264439	0.253421	0.350382	0.306309	0.299698	0.189515	0.107979	0.0572952	0.0991648	0.0969611	0.207144	0.125609	0.174089	0.196126	0.158664	0.204941	0.00220366	0.00881465	0.0154256	k__Bacteria; p__Actinobacteria; c__Actinobacteria; o__Actinomycetales; f__Streptomycetaceae; g__Streptomyces; s__mirabilis
OTU_3705	0.0176293	0.00661099	0.0110183	0.00220366	0.00881465	0.0572952	0.00661099	0.0220366	0.0484806	0.0110183	0.112387	0	0	0	0	0	0.019833	0.013222	0.0154256	0.0154256	0.00440732	0.013222	0.00440732	0.00220366	0.0264439	0.0110183	0.0110183	0.0330549	0.0330549	0.00661099	0.00220366	0.00220366	0	0	0	0	0.00220366	0.013222	k__Bacteria; p__Proteobacteria; c__Alphaproteobacteria; o__Caulobacterales; f__Caulobacteraceae; g__Phenylobacterium; s__
OTU_4262	0	0.00881465	0.00440732	0	0.00661099	0.00220366	0	0	0	0	0	0.0110183	0.0110183	0.00881465	0.00440732	0.00440732	0	0	0	0	0.00440732	0	0.00220366	0	0	0	0	0	0	0	0.00220366	0.00881465	0.00220366	0.0110183	0.00881465	0	0	0	k__Bacteria; p__Bacteroidetes; c__Cytophagia; o__Cytophagales; f__Cytophagaceae; g__; s__
OTU_6842	0.189515	0.235792	0.204941	0.202737	0.220366	0.0176293	0.00220366	0.0396659	0.00661099	0.0594989	0.00440732	0.0572952	0.0815355	0.0771282	0.0881465	0.0925538	0.00440732	0.00440732	0.013222	0.231385	0.24681	0.141034	0.145442	0.229181	0.00661099	0	0.0352586	0.0220366	0.0594989	0	0.0396659	0.0352586	0.0793318	0.0264439	0.0264439	0	0.00220366	0.00440732	k__Bacteria; p__Acidobacteria; c__Acidobacteria-6; o__iii1-15; f__; g__; s__
OTU_3775	0.0110183	0	0.019833	0.00661099	0.013222	0	0	0.00440732	0	0.00440732	0.00220366	0.0308513	0.0418696	0.0264439	0.0374623	0.0330549	0	0	0.00220366	0.0242403	0.0110183	0.00881465	0.0110183	0.0154256	0	0	0	0	0	0.00220366	0.0330549	0.0176293	0.0220366	0.0220366	0.0176293	0	0	0	k__Bacteria; p__Acidobacteria; c__Acidobacteria-6; o__iii1-15; f__; g__; s__
OTU_23446	0.00440732	0.0639062	0.0639062	0.0396659	0.13222	0.0264439	0.0110183	0.0418696	0.0264439	0.103572	0.013222	0.0220366	0.0859428	0.0859428	0.013222	0.0639062	0.0110183	0.0176293	0.00220366	0.00220366	0.0881465	0.0793318	0.0330549	0.101368	0.0286476	0.0352586	0.019833	0.0242403	0.0264439	0.0154256	0.0176293	0.0264439	0.0506842	0.019833	0.0683135	0.00220366	0.00220366	0.00661099	k__Bacteria; p__Proteobacteria; c__Betaproteobacteria; o__Burkholderiales; f__Comamonadaceae
OTU_5987	0.0881465	0.101368	0.0572952	0.134423	0.0661099	0.019833	0.00440732	0.0220366	0.0330549	0.0837392	0	0.0617025	0.0462769	0.00881465	0.0352586	0.0242403	0	0.00220366	0	0.0947575	0.0947575	0.0617025	0.118998	0.101368	0	0	0.00220366	0.0418696	0.0969611	0.00440732	0.0352586	0.0286476	0.0110183	0.0418696	0.0176293	0	0	0	k__Bacteria; p__Acidobacteria; c__[Chloracidobacteria]; o__RB41; f__; g__; s__
OTU_16248	0.00661099	0.0242403	0.0242403	0.0572952	0.013222	0.0176293	0.00220366	0.00881465	0.013222	0.013222	0.0110183	0.0418696	0.0484806	0.0418696	0.0440732	0.0572952	0	0.00220366	0	0.0330549	0.0352586	0.013222	0.0727209	0.0242403	0.0154256	0	0.013222	0.0374623	0.0176293	0.00440732	0.0440732	0.0330549	0.0639062	0.0264439	0.0859428	0	0.00440732	0.00220366	k__Bacteria; p__Proteobacteria; c__Alphaproteobacteria; o__Rhizobiales; f__Bradyrhizobiaceae; g__Balneimonas; s__
OTU_1248	0.141034	0.112387	0.147645	0.0705172	0.147645	0.0991648	0.0396659	0.174089	0.185108	0.218163	0.136627	0.00440732	0	0.00661099	0	0.00220366	0.0308513	0.0286476	0.0264439	0.0661099	0.112387	0.105776	0.0639062	0.0771282	0.0286476	0.00881465	0.0484806	0.0550916	0.0264439	0.0176293	0.00220366	0	0.00220366	0	0	0	0.00220366	0.00440732	k__Bacteria; p__Proteobacteria; c__Alphaproteobacteria; o__Ellin329; f__; g__; s__
OTU_15687	0.00440732	0.0220366	0.0110183	0.0242403	0.0286476	0.013222	0.00440732	0.0154256	0.00661099	0.0352586	0.00881465	0.00881465	0.0220366	0.00220366	0.0110183	0.0176293	0.0154256	0.00881465	0.0110183	0.013222	0.0418696	0.0154256	0.0330549	0.0308513	0	0	0.013222	0	0.00440732	0.00661099	0.013222	0.0154256	0.0176293	0.00881465	0.0286476	0	0.00440732	0	k__Bacteria; p__Proteobacteria; c__Betaproteobacteria; o__Burkholderiales; f__Comamonadaceae
OTU_1521	0.110183	0.019833	0.013222	0.0220366	0.0286476	0.0374623	0	0.0969611	0.0727209	0.0330549	0.00661099	0	0	0	0	0	0.0462769	0.0308513	0.0572952	0.0396659	0.0242403	0.00440732	0.00440732	0.00881465	0.00440732	0	0.00220366	0.00661099	0	0	0	0	0	0	0	0.0110183	0	0.0242403	k__Bacteria; p__Acidobacteria; c__Solibacteres; o__Solibacterales; f__; g__; s__
OTU_202	0.0837392	0.207144	0.233588	0.138831	0.196126	0.0506842	0.0110183	0.0528879	0.0528879	0.11459	0.0330549	0.0484806	0.0440732	0.0705172	0.0286476	0.101368	0.0639062	0.0572952	0.0374623	0.105776	0.226977	0.213755	0.130016	0.244607	0.0749245	0.013222	0.143238	0.118998	0.116794	0.013222	0.0969611	0.0418696	0.0484806	0.0594989	0.0925538	0.0815355	0.0991648	0.105776	k__Bacteria; p__Proteobacteria; c__Alphaproteobacteria; o__Caulobacterales; f__Caulobacteraceae; g__Phenylobacterium; s__
OTU_30639	0.0903502	0.178497	0.266643	0.0969611	0.224774	0.00440732	0	0.00220366	0	0.00440732	0	0	0	0	0	0	0	0	0	0.0837392	0.160867	0.213755	0.138831	0.233588	0.00440732	0.00220366	0	0.00440732	0	0	0	0	0	0	0.00220366	0	0	0.00220366	k__Bacteria; p__Proteobacteria; c__Betaproteobacteria; o__Burkholderiales; f__Oxalobacteraceae
OTU_287	0.0727209	0.101368	0.0484806	0.103572	0.0308513	0	0	0	0	0	0	0.0264439	0.013222	0.00881465	0.00881465	0.0374623	0	0	0	0.19833	0.110183	0.116794	0.107979	0.0220366	0	0	0	0	0.00220366	0	0.0352586	0.0308513	0.0110183	0.0264439	0.0837392	0	0	0	k__Bacteria; p__Actinobacteria; c__Thermoleophilia; o__Gaiellales; f__Gaiellaceae; g__; s__
OTU_588	0.251218	0.143238	0.110183	0.0617025	0.107979	0.0484806	0.00881465	0.0264439	0.0661099	0.0154256	0	0.0110183	0.0110183	0.00220366	0.0220366	0.0110183	0.0110183	0.00881465	0.0286476	0.211552	0.0594989	0.0683135	0.0286476	0.0683135	0.0242403	0.00220366	0.0528879	0.127812	0.0418696	0	0.00661099	0.00881465	0.00220366	0.00881465	0.0176293	0.00440732	0.00220366	0.00881465	k__Bacteria; p__Acidobacteria; c__iii1-8; o__DS-18; f__; g__; s__
OTU_2970	0	0.019833	0.019833	0.00881465	0.00881465	0.00440732	0	0.00220366	0	0	0	0	0.00661099	0.00220366	0.0154256	0	0	0	0	0	0.00661099	0.11459	0.00881465	0.00881465	0.00881465	0	0	0.00220366	0	0	0.00220366	0.00220366	0.0110183	0.00440732	0.00220366	0	0	0	k__Bacteria; p__Bacteroidetes; c__[Saprospirae]; o__[Saprospirales]; f__Chitinophagaceae; g__Chitinophaga; s__
OTU_398	0.0264439	0.136627	0.226977	0.112387	0.158664	0.0154256	0.0374623	0	0.013222	0.00881465	0.00440732	0.0242403	0.0110183	0.00881465	0	0.00440732	0	0	0.00220366	0.0154256	0.178497	0.130016	0.103572	0.237996	0.0110183	0.0484806	0.00440732	0.0110183	0.0154256	0	0.0154256	0.0176293	0.019833	0	0.0110183	0	0	0	k__Bacteria; p__Bacteroidetes; c__[Saprospirae]; o__[Saprospirales]; f__Chitinophagaceae; g__Flavisolibacter; s__
OTU_1	0.112387	0.387845	0.341568	0.28868	0.407678	0.0572952	0.00220366	0.0330549	0.00440732	0.0418696	0.0110183	0.105776	0.202737	0.116794	0.125609	0.251218	0.0154256	0.0617025	0.0506842	0.163071	0.394456	0.293087	0.257829	0.473787	0.0374623	0.00661099	0.00440732	0.019833	0.00661099	0.00881465	0.169682	0.174089	0.105776	0.145442	0.319531	0.00661099	0.00220366	0.0220366	k__Bacteria; p__Actinobacteria; c__Actinobacteria; o__Actinomycetales; f__Micrococcaceae
OTU_33106	0.00661099	0.00881465	0.00440732	0.00440732	0.0110183	0.0286476	0.00661099	0.00661099	0.019833	0.0176293	0.00220366	0.0220366	0.00881465	0.00881465	0.00661099	0.00220366	0	0	0.00440732	0.0110183	0.0110183	0.00440732	0.00881465	0.00440732	0.0286476	0.00440732	0.00881465	0.0308513	0.0220366	0.00440732	0.00881465	0.00661099	0.0154256	0.00440732	0.0110183	0	0	0.00440732	k__Bacteria; p__Actinobacteria; c__Actinobacteria; o__Actinomycetales; f__Micromonosporaceae; g__Pilimelia; s__
OTU_6453	0	0.00881465	0	0	0	0	0	0	0	0	0.00220366	0	0	0	0.00220366	0	0	0	0	0	0	0	0	0	0	0	0	0	0	0	0	0	0.00220366	0	0	0	0	0	k__Bacteria; p__Proteobacteria; c__Gammaproteobacteria; o__Xanthomonadales; f__Xanthomonadaceae; g__Luteimonas; s__
OTU_1197	0.0286476	0.0396659	0.0594989	0.0242403	0.0506842	0.00881465	0.019833	0.00440732	0.019833	0.0176293	0	0.00220366	0	0	0	0.00220366	0	0	0	0.0462769	0.0220366	0.0330549	0.0264439	0.0264439	0.00440732	0	0.00661099	0.00661099	0.0220366	0	0.00440732	0.00220366	0.00220366	0	0	0	0	0	k__Bacteria; p__Proteobacteria; c__Alphaproteobacteria; o__Sphingomonadales; f__Sphingomonadaceae; g__Sphingomonas; s__
OTU_2129	0	0.00661099	0.00220366	0	0.00661099	0	0	0.0176293	0.00220366	0.0264439	0	0.00881465	0.00661099	0.0462769	0.00661099	0.0286476	0.00220366	0.00440732	0.00220366	0.00440732	0.00220366	0	0.00220366	0.00220366	0	0	0.00220366	0	0	0	0.00440732	0.00440732	0.0462769	0.00661099	0.013222	0	0	0	k__Bacteria; p__Verrucomicrobia; c__Opitutae; o__Opitutales; f__Opitutaceae; g__; s__
OTU_16006	0.00220366	0.00440732	0.00440732	0.00661099	0.00661099	0	0	0	0	0	0	0	0	0	0	0	0	0	0	0	0.00661099	0.00440732	0.00881465	0.00220366	0	0	0	0	0	0	0	0	0	0	0	0	0	0	k__Bacteria; p__Gemmatimonadetes; c__Gemmatimonadetes; o__Ellin5290; f__; g__; s__
OTU_184	0.317327	0.28868	0.387845	0.286476	0.251218	0.00220366	0	0	0.00220366	0	0	0.00440732	0.00440732	0.00220366	0.00881465	0.00440732	0	0.00440732	0	0.209348	0.187311	0.13222	0.167478	0.143238	0	0	0	0	0.00220366	0	0.00661099	0.00440732	0.00220366	0.00661099	0.00220366	0	0	0	k__Bacteria; p__Bacteroidetes; c__[Saprospirae]; o__[Saprospirales]; f__Chitinophagaceae; g__; s__
OTU_8566	0.013222	0.00440732	0.00881465	0.019833	0.00220366	0.00220366	0	0	0.00440732	0.00440732	0	0	0	0	0	0	0	0	0	0.00661099	0.00661099	0.00440732	0.00440732	0	0	0	0.00220366	0	0.00220366	0	0	0	0	0	0	0	0	0	k__Bacteria; p__Proteobacteria; c__Gammaproteobacteria; o__Xanthomonadales; f__Sinobacteraceae; g__; s__
OTU_3125	0.0308513	0.0396659	0.013222	0.0154256	0.0220366	0	0	0	0	0	0	0	0.00220366	0	0	0	0	0	0	0.0286476	0.0220366	0.0110183	0.0528879	0.0264439	0	0	0	0	0	0	0	0.00440732	0	0.00220366	0.00440732	0	0	0	k__Bacteria; p__Chloroflexi; c__Chloroflexi; o__[Roseiflexales]; f__[Kouleothrixaceae]; g__; s__
OTU_10900	0.185108	0.235792	0.242403	0.0903502	0.242403	0.729412	0.350382	0.506842	0.722801	0.37903	0.174089	0.013222	0.0154256	0.00881465	0.00661099	0.0242403	0.244607	0.253421	0.407678	0.13222	0.282069	0.286476	0.0881465	0.237996	0.348179	0.101368	0.392252	0.475991	0.652284	0.0506842	0.00440732	0.0110183	0.013222	0.00661099	0.0154256	0.0727209	0.0859428	0.28868	k__Bacteria; p__Acidobacteria; c__Solibacteres; o__Solibacterales; f__Solibacteraceae; g__Candidatus Solibacter; s__
OTU_32032	0.0242403	0.0154256	0.0176293	0.0308513	0.0352586	0.00220366	0.00661099	0.00440732	0	0.00440732	0.00440732	0	0	0	0	0	0.013222	0.00440732	0.00220366	0.0947575	0.0550916	0.0352586	0.0374623	0.0550916	0.00220366	0.00661099	0.00220366	0.00881465	0	0.00661099	0	0	0	0.00220366	0	0.00220366	0.00220366	0.00440732	k__Bacteria; p__Proteobacteria; c__Alphaproteobacteria; o__Rhodospirillales; f__Rhodospirillaceae; g__; s__
OTU_24930	0.0749245	0.0771282	0.116794	0.0749245	0.107979	0.0374623	0.0154256	0.00440732	0.0308513	0.0220366	0.0418696	0	0	0	0	0	0.0110183	0	0.00220366	0.15646	0.105776	0.1807	0.0528879	0.0815355	0.0418696	0.0176293	0.0176293	0.0528879	0.0528879	0	0	0	0	0	0	0.00440732	0	0	k__Bacteria; p__Actinobacteria; c__Thermoleophilia; o__Gaiellales; f__Gaiellaceae; g__; s__
OTU_57	0.0352586	0.0242403	0.0330549	0.0484806	0.0264439	0	0	0	0	0.00220366	0	0.15646	0.182904	0.209348	0.196126	0.13222	0	0	0	0.0330549	0.0639062	0.0506842	0.0440732	0.0528879	0.00220366	0	0.00661099	0	0	0	0.160867	0.154256	0.123405	0.152053	0.130016	0	0	0	k__Bacteria; p__Proteobacteria; c__Alphaproteobacteria; o__Rhodospirillales; f__Rhodospirillaceae; g__; s__
OTU_1120	0.0440732	0.105776	0.0264439	0.0881465	0.0661099	0.00220366	0.00220366	0.00220366	0.00220366	0.00220366	0	0	0	0	0	0	0	0	0	0.0925538	0.11459	0.0881465	0.0815355	0.0947575	0.0110183	0.00440732	0.00220366	0.0154256	0.00440732	0	0	0	0	0	0	0	0	0	k__Bacteria; p__Gemmatimonadetes; c__Gemmatimonadetes; o__Gemmatimonadales; f__Ellin5301; g__; s__
OTU_764	0.138831	0.178497	0.0837392	0.257829	0.141034	0	0	0	0	0	0	0.00220366	0.00440732	0.00881465	0.0110183	0.0110183	0	0	0	0.204941	0.171886	0.0969611	0.315124	0.185108	0	0	0	0	0	0	0.0176293	0.0308513	0.0242403	0.0176293	0.0176293	0	0	0	k__Bacteria; p__Actinobacteria; c__Thermoleophilia; o__Gaiellales; f__Gaiellaceae; g__; s__
OTU_159	0.0176293	0.0308513	0.0110183	0.110183	0.0154256	0.00440732	0	0.0264439	0	0.0352586	0.0110183	0.182904	0.266643	0.235792	0.218163	0.315124	0	0	0.00220366	0.0308513	0.0220366	0.00661099	0.0749245	0.0286476	0	0	0.00220366	0.00881465	0.013222	0.00440732	0.138831	0.143238	0.149849	0.0925538	0.1807	0	0	0	k__Bacteria; p__Acidobacteria; c__Acidobacteria-6; o__iii1-15; f__; g__; s__
OTU_203	0.0947575	0.0837392	0.0969611	0.0727209	0.0947575	0.0418696	0.0154256	0.0815355	0.0462769	0.149849	0.00220366	0.0110183	0.00661099	0.00220366	0.0110183	0.0330549	0.00881465	0.00440732	0.0440732	0.0947575	0.0617025	0.204941	0.116794	0.0881465	0.0462769	0.0154256	0.0594989	0.0617025	0.0484806	0	0.00661099	0.00440732	0.0220366	0.00661099	0.0330549	0.0110183	0.00661099	0.0440732	k__Bacteria; p__Actinobacteria; c__Actinobacteria; o__Actinomycetales; f__Micromonosporaceae; g__Dactylosporangium; s__
OTU_537	0.13222	0.0815355	0.134423	0.0396659	0.0881465	0.165275	0	0.412085	0.209348	0.398863	0.0947575	0	0	0	0	0	0.0352586	0.138831	0.158664	0.0352586	0.0881465	0.0837392	0.0330549	0.0881465	0.0286476	0.00220366	0.0617025	0.0661099	0.0440732	0	0	0	0	0	0	0.00440732	0.00881465	0.0330549	k__Bacteria; p__Proteobacteria; c__Gammaproteobacteria; o__Xanthomonadales; f__Xanthomonadaceae; g__; s__
OTU_120	0.0506842	0.326142	0.451751	0.202737	0.293087	0	0	0.0396659	0.0154256	0.0594989	0.00220366	0.0462769	0.0220366	0.0330549	0.0418696	0.0330549	0	0	0	0.019833	0.160867	0.202737	0.13222	0.167478	0	0	0.00881465	0	0.00220366	0.00220366	0.013222	0.0154256	0.013222	0.019833	0.013222	0	0	0	k__Bacteria; p__Proteobacteria; c__Gammaproteobacteria; o__Xanthomonadales; f__Xanthomonadaceae; g__; s__
OTU_172	0.123405	0.127812	0.141034	0.0815355	0.110183	0.253421	0.0484806	0.220366	0.306309	0.15646	0.0352586	0.00881465	0.0110183	0.00220366	0	0.00881465	0.0859428	0.0837392	0.171886	0.0705172	0.136627	0.167478	0.0771282	0.0969611	0.169682	0.0176293	0.22257	0.213755	0.231385	0.013222	0.00440732	0.00881465	0	0.00661099	0	0.013222	0.0440732	0.0815355	k__Bacteria; p__Acidobacteria; c__Solibacteres; o__Solibacterales; f__Solibacteraceae; g__Candidatus Solibacter; s__
OTU_3604	0.00661099	0.00440732	0	0.0154256	0.00661099	0.00220366	0.00440732	0.00440732	0.0242403	0.00881465	0	0.00220366	0.00220366	0.00440732	0.00220366	0.0220366	0.0110183	0.00220366	0	0.00661099	0	0.00661099	0.00881465	0.00220366	0	0.00440732	0.0154256	0.00661099	0.0176293	0	0	0	0.00440732	0.00661099	0.0528879	0.00661099	0.00220366	0.00440732	k__Bacteria; p__Actinobacteria; c__Thermoleophilia; o__Gaiellales; f__Gaiellaceae; g__; s__
OTU_1201	0.00881465	0.0683135	0.0330549	0.0374623	0.0528879	0.00440732	0.00220366	0.0110183	0.00220366	0.0242403	0.0286476	0.0220366	0.013222	0.0330549	0.0110183	0.0220366	0	0	0	0.013222	0.0528879	0.0528879	0.0572952	0.0528879	0	0.00220366	0	0.00440732	0.00881465	0.0286476	0.0396659	0.013222	0.0374623	0.0330549	0.013222	0	0	0	k__Bacteria; p__Proteobacteria; c__Alphaproteobacteria; o__Sphingomonadales; f__Erythrobacteraceae; g__; s__
OTU_313	0.0815355	0.218163	0.260032	0.299698	0.154256	0.013222	0	0.00220366	0	0.00881465	0.00661099	0.013222	0.013222	0.0242403	0.0176293	0.0286476	0	0	0	0.0661099	0.19833	0.301902	0.295291	0.284272	0.0110183	0.00220366	0.00440732	0	0.00440732	0.00220366	0.00881465	0.0110183	0.019833	0.00220366	0.00881465	0.00220366	0	0	k__Bacteria; p__Proteobacteria; c__Gammaproteobacteria; o__Xanthomonadales; f__Xanthomonadaceae; g__Luteimonas; s__
OTU_34559	0.0462769	0.0396659	0.0220366	0.0418696	0.0308513	0	0	0	0	0	0	0	0	0	0	0	0	0	0	0.0661099	0.0286476	0.0330549	0.0352586	0.0176293	0	0	0	0	0	0	0	0	0	0	0	0	0	0	k__Bacteria; p__Actinobacteria; c__Thermoleophilia; o__Gaiellales; f__Gaiellaceae; g__; s__
OTU_25536	0.00661099	0.0176293	0.0242403	0.00440732	0.00881465	0.0793318	0.0110183	0	0.0220366	0	0.00440732	0.00661099	0.00440732	0.00440732	0.00220366	0.0110183	0	0	0	0	0.00661099	0	0.00220366	0	0.00220366	0	0	0.00220366	0	0	0.0110183	0.00661099	0	0.013222	0.0154256	0	0	0.00220366	k__Bacteria; p__Actinobacteria; c__Actinobacteria; o__Actinomycetales; f__Micrococcaceae; g__; s__
OTU_2998	0.00661099	0.0220366	0.013222	0.0484806	0.0176293	0	0	0	0	0.00440732	0.00220366	0.0418696	0.0506842	0.0308513	0.0418696	0.0594989	0	0	0	0.00440732	0.0220366	0.0154256	0.0352586	0.0242403	0	0	0	0	0.00440732	0.00220366	0.0330549	0.0264439	0.0154256	0.013222	0.0242403	0	0	0	k__Bacteria; p__Planctomycetes; c__Phycisphaerae; o__WD2101; f__; g__; s__
OTU_19	0.555323	0.341568	0.317327	0.350382	0.359197	0.0308513	0.00220366	0.125609	0.141034	0.196126	0.019833	0.233588	0.257829	0.187311	0.365808	0.293087	0.251218	0.163071	0.189515	0.934353	0.361401	0.365808	0.412085	0.376826	0.0286476	0	0.147645	0.204941	0.394456	0.00440732	0.603804	0.506842	0.321735	0.676524	0.575156	0.0286476	0.0550916	0.141034	k__Bacteria; p__Chloroflexi; c__Ellin6529; o__; f__; g__; s__
OTU_4592	0.00881465	0.0110183	0.00661099	0.00881465	0.00440732	0.00440732	0	0.0110183	0.0154256	0.0440732	0	0	0	0	0	0	0	0	0	0.00881465	0.00661099	0.00440732	0.0110183	0.0154256	0	0	0.00440732	0.0110183	0.00220366	0	0	0	0	0	0	0	0	0.00220366	k__Bacteria; p__Planctomycetes; c__Planctomycetia; o__Pirellulales; f__Pirellulaceae; g__Pirellula; s__
OTU_16257	0.00220366	0.00661099	0.00220366	0.00881465	0.00440732	0	0	0	0	0	0	0	0	0	0	0	0	0	0	0.00881465	0	0.00220366	0.00220366	0.00220366	0	0	0	0	0	0	0	0	0.00220366	0	0	0	0	0	k__Bacteria; p__Proteobacteria; c__Betaproteobacteria; o__Burkholderiales; f__Comamonadaceae; g__Rubrivivax; s__
OTU_1932	0.0286476	0.013222	0.00440732	0.0176293	0.0330549	0.00440732	0	0	0	0.00220366	0.00220366	0.0154256	0.0330549	0.0110183	0.0374623	0.0154256	0	0	0.00661099	0.0506842	0.00881465	0.013222	0.019833	0.00881465	0	0	0	0	0	0.00440732	0.0308513	0.0440732	0.00661099	0.0639062	0.0220366	0	0	0.00220366	k__Bacteria; p__Chloroflexi; c__Anaerolineae; o__envOPS12; f__; g__; s__
OTU_413	0.0352586	0.0440732	0.00440732	0.0572952	0.0528879	0	0	0	0	0	0	0	0	0	0	0	0	0	0	0.0683135	0.107979	0.0528879	0.169682	0.0727209	0	0	0	0	0	0	0	0	0	0	0	0	0	0	k__Bacteria; p__Chloroflexi; c__Chloroflexi; o__[Roseiflexales]; f__[Kouleothrixaceae]; g__; s__
OTU_131	0.0859428	0.231385	0.242403	0.19833	0.163071	0.0220366	0.0110183	0.0176293	0.0176293	0.0506842	0.00661099	0.0705172	0.0793318	0.0705172	0.0352586	0.0837392	0	0	0	0.107979	0.264439	0.268847	0.27105	0.174089	0.0220366	0.00440732	0.019833	0.0242403	0.0639062	0	0.0396659	0.0462769	0.0264439	0.00661099	0.0484806	0	0	0	k__Bacteria; p__Acidobacteria; c__Solibacteres; o__Solibacterales; f__; g__; s__
OTU_34110	0.00220366	0.013222	0.00220366	0.013222	0.00440732	0.00220366	0	0.00220366	0	0	0	0.00440732	0.0176293	0.0110183	0.00661099	0.0176293	0	0.00220366	0.00220366	0.00220366	0.013222	0.00440732	0.00881465	0.00881465	0.00220366	0	0.0110183	0.00220366	0.00881465	0.013222	0.0176293	0.0220366	0.019833	0.0176293	0.0528879	0	0.00661099	0.00220366	k__Bacteria; p__Proteobacteria; c__Deltaproteobacteria; o__Myxococcales; f__Myxococcaceae
OTU_614	0.0837392	0.0749245	0.123405	0.0859428	0.0815355	0.00220366	0	0	0	0.00440732	0	0.00881465	0.0154256	0.0176293	0.0154256	0.0308513	0	0	0	0.0506842	0.0484806	0.0594989	0.0330549	0.0396659	0	0	0	0	0	0	0.00661099	0.0154256	0.0176293	0.00220366	0.0176293	0	0	0	k__Bacteria; p__Planctomycetes; c__Phycisphaerae; o__WD2101; f__; g__; s__
OTU_135	0.121201	0.136627	0.0991648	0.171886	0.101368	0.00881465	0	0.0242403	0.0220366	0.0264439	0.00661099	0.0572952	0.138831	0.121201	0.107979	0.121201	0.00220366	0	0	0.0837392	0.0528879	0.0771282	0.13222	0.101368	0.00661099	0	0	0.00220366	0.00661099	0	0.0572952	0.0550916	0.0661099	0.0639062	0.0859428	0	0.00220366	0	k__Bacteria; p__Actinobacteria; c__Thermoleophilia; o__Solirubrobacterales; f__Solirubrobacteraceae; g__; s__
OTU_5821	0	0.013222	0.0352586	0.00440732	0.00881465	0	0.00661099	0	0	0	0	0	0	0	0	0	0	0	0	0	0.00661099	0.0110183	0.00220366	0.013222	0	0	0	0	0	0	0	0	0	0	0	0	0	0	k__Bacteria; p__Chlorobi; c__; o__; f__; g__; s__
OTU_3340	0.00440732	0.00881465	0.00881465	0	0.0286476	0.00220366	0	0.00881465	0.00440732	0	0	0	0	0	0	0	0	0.00220366	0.00881465	0.00661099	0.013222	0.00881465	0.00440732	0.0749245	0.00661099	0	0.0484806	0.013222	0.013222	0	0.00220366	0	0	0.00220366	0	0	0	0.00220366	k__Bacteria; p__Chloroflexi; c__Chloroflexi; o__[Roseiflexales]; f__[Kouleothrixaceae]; g__; s__
OTU_1240	0.0154256	0.0242403	0.0440732	0.0308513	0.0440732	0.0396659	0.0352586	0.013222	0.0110183	0.0396659	0.112387	0.0506842	0.0594989	0.0727209	0.0462769	0.0308513	0.00220366	0.00220366	0	0.0705172	0.0727209	0.0815355	0.105776	0.0903502	0.160867	0.200533	0.0837392	0.0705172	0.286476	1.05115	0.0881465	0.112387	0.116794	0.0639062	0.0815355	0.0220366	0.0418696	0.0110183	k__Bacteria; p__Firmicutes; c__Bacilli; o__Bacillales; f__Planococcaceae; g__Sporosarcina; s__
OTU_5958	0.00440732	0.0484806	0.0176293	0.013222	0.0705172	0.0308513	0.0220366	0.00881465	0.0418696	0.00881465	0.0396659	0.00220366	0.00220366	0.00220366	0	0.00440732	0.00661099	0.00661099	0.00661099	0.00220366	0.0440732	0.0484806	0.0264439	0.0176293	0.013222	0.013222	0.00220366	0.013222	0	0.0154256	0	0	0.0110183	0	0.00440732	0	0.00220366	0	k__Bacteria; p__Proteobacteria; c__Gammaproteobacteria; o__Xanthomonadales; f__Xanthomonadaceae
OTU_828	0.0242403	0.013222	0.013222	0.0286476	0.013222	0.0528879	0.0352586	0.0484806	0.0440732	0.0396659	0.00881465	0.0220366	0.0396659	0.0617025	0.0528879	0.0550916	0.0947575	0.0594989	0.0374623	0.019833	0.0154256	0.019833	0.019833	0.019833	0.0440732	0.0154256	0.0440732	0.013222	0.0264439	0.00440732	0.019833	0.0396659	0.0374623	0.0418696	0.0330549	0.0572952	0.0550916	0.0462769	k__Bacteria; p__Proteobacteria; c__Alphaproteobacteria; o__Rhizobiales; f__Hyphomicrobiaceae; g__Rhodoplanes; s__
OTU_5275	0.0264439	0.118998	0.0837392	0.103572	0.0550916	0.0352586	0.00440732	0.013222	0.0176293	0.0154256	0	0.0330549	0.00881465	0.00440732	0.0154256	0.00661099	0.0308513	0.0330549	0.0396659	0.0220366	0.0617025	0.0969611	0.0859428	0.0661099	0.013222	0.00220366	0.00440732	0	0.00220366	0	0.0352586	0.0220366	0.00661099	0.0242403	0.013222	0	0.00661099	0.013222	k__Bacteria; p__Actinobacteria; c__Actinobacteria; o__Actinomycetales; f__Sporichthyaceae; g__; s__
OTU_961	0.0220366	0.0661099	0.0484806	0.0242403	0.0484806	0.00220366	0.00440732	0.0154256	0.00220366	0.00661099	0.00220366	0	0	0	0.00220366	0	0.0176293	0.0308513	0.0572952	0.0440732	0.0969611	0.0705172	0.0352586	0.112387	0.0110183	0.00661099	0.0242403	0.00881465	0	0.00220366	0	0	0	0	0	0.00440732	0.0154256	0.0661099	k__Bacteria; p__Acidobacteria; c__Solibacteres; o__Solibacterales; f__Solibacteraceae; g__Candidatus Solibacter; s__
OTU_1291	0.0176293	0.0396659	0.0661099	0.019833	0.0308513	0.00661099	0	0	0.00220366	0.0242403	0	0	0.00661099	0.0330549	0.00661099	0.019833	0	0	0	0.0330549	0.0110183	0.0220366	0.019833	0.0176293	0	0	0.00881465	0	0	0	0.013222	0.0110183	0.105776	0.00440732	0.0220366	0	0	0	k__Bacteria; p__Bacteroidetes; c__[Saprospirae]; o__[Saprospirales]; f__Chitinophagaceae; g__; s__
OTU_10866	0.00661099	0	0.0264439	0.00661099	0.019833	0	0	0	0	0	0	0	0	0	0.00220366	0	0.00220366	0	0	0.00220366	0	0.00220366	0	0	0	0	0	0	0	0	0	0	0.00220366	0	0.00220366	0	0	0	k__Bacteria; p__Bacteroidetes; c__Sphingobacteriia; o__Sphingobacteriales; f__; g__; s__
OTU_535	0.0220366	0.0727209	0.185108	0.0352586	0.123405	0.0859428	0.163071	0.00220366	0.0330549	0.0286476	0.293087	0	0	0	0	0	0.00220366	0	0	0.0220366	0.0506842	0.107979	0.0418696	0.112387	0.0837392	0.339364	0.00881465	0.0308513	0.0242403	0.141034	0	0	0	0	0	0	0	0	k__Bacteria; p__Acidobacteria; c__Solibacteres; o__Solibacterales; f__Solibacteraceae; g__; s__
OTU_92	0.372419	0.134423	0.19833	0.0308513	0.110183	0.231385	0.282069	0.304105	0.317327	0.211552	0.0528879	0	0	0	0	0	0.286476	0.101368	0.118998	0.213755	0.264439	0.315124	0.0286476	0.110183	0.249014	0.33716	0.130016	0.1807	0.134423	0.00220366	0	0	0	0	0	0.0440732	0.0242403	0.0837392	k__Bacteria; p__Acidobacteria; c__Acidobacteriia; o__Acidobacteriales; f__Koribacteraceae; g__; s__
OTU_38528	0.0396659	0.0705172	0.0837392	0.0110183	0.11459	0.0991648	0.0176293	0.0352586	0.174089	0.0264439	0.0352586	0	0	0	0	0	0.019833	0.00881465	0.0154256	0.0374623	0.0484806	0.0396659	0.013222	0.0528879	0.0374623	0.0462769	0.00440732	0.00661099	0.00220366	0	0	0	0	0	0	0.00220366	0	0.00440732	k__Bacteria; p__Proteobacteria; c__Betaproteobacteria; o__Burkholderiales; f__Burkholderiaceae; g__Burkholderia; s__bryophila
OTU_1983	0.0176293	0.110183	0.154256	0.0418696	0.0771282	0	0.00440732	0.0220366	0.0110183	0.00661099	0	0.0176293	0.00661099	0.0286476	0.00440732	0.0110183	0.00661099	0.00661099	0.019833	0.00440732	0.0396659	0.0705172	0.0220366	0.0352586	0	0	0.00220366	0	0	0	0.019833	0.0110183	0.0352586	0.00881465	0.00881465	0	0.00661099	0.00661099	k__Bacteria; p__Proteobacteria; c__Alphaproteobacteria; o__Sphingomonadales; f__Sphingomonadaceae; g__Novosphingobium; s__
OTU_2907	0.0418696	0.0286476	0.0264439	0.0286476	0.123405	0.00661099	0	0	0	0.0110183	0.00661099	0.00661099	0	0	0	0.00881465	0	0.00220366	0	0.0308513	0.0374623	0.0264439	0.0286476	0.0308513	0.00220366	0	0	0.00661099	0.0154256	0.00440732	0	0.00220366	0	0	0.019833	0	0.00661099	0.00661099	k__Bacteria; p__Proteobacteria; c__Alphaproteobacteria; o__Rhizobiales; f__Hyphomicrobiaceae; g__Rhodoplanes; s__
OTU_33980	0.0154256	0.0374623	0.0815355	0.0396659	0.0683135	0.0440732	0.00440732	0.019833	0.0176293	0.0683135	0.00661099	0.00220366	0.00661099	0.0110183	0.00220366	0.00661099	0.00881465	0.00661099	0.0440732	0.0176293	0.0154256	0.0418696	0.0154256	0.0330549	0.0308513	0.00661099	0.0418696	0.0286476	0.0308513	0.013222	0.00440732	0.00661099	0.013222	0.00440732	0.00220366	0.00220366	0.019833	0.0396659	k__Bacteria; p__Actinobacteria; c__Actinobacteria; o__Actinomycetales; f__Intrasporangiaceae; g__Terracoccus; s__
OTU_80	0.167478	0.339364	0.11459	0.401067	0.178497	0	0	0	0	0	0	0.0903502	0.0506842	0.0661099	0.0617025	0.0286476	0	0	0	0.176293	0.392252	0.209348	0.40327	0.275458	0	0	0	0.00220366	0	0	0.13222	0.0661099	0.0881465	0.0506842	0.0352586	0	0	0	k__Bacteria; p__Actinobacteria; c__Actinobacteria; o__Micrococcales; f__; g__; s__
OTU_5052	0	0.0110183	0.0220366	0	0.00881465	0	0	0	0	0	0	0	0	0	0	0	0	0	0	0.00220366	0.00661099	0.0154256	0	0.013222	0	0	0	0	0	0	0	0	0	0	0	0	0	0	k__Bacteria; p__Gemmatimonadetes; c__Gemmatimonadetes
OTU_3059	0.00220366	0	0.00440732	0.00440732	0.00220366	0	0	0	0	0	0	0.00440732	0.019833	0.0154256	0	0.00661099	0	0	0	0	0.00440732	0.00220366	0.00881465	0.00440732	0	0	0	0	0	0	0.0110183	0.00661099	0.0286476	0.00440732	0.0176293	0	0	0	k__Bacteria; p__Planctomycetes; c__Planctomycetia; o__Planctomycetales; f__Planctomycetaceae; g__Planctomyces; s__
OTU_3017	0.0881465	0.0264439	0.0242403	0.0506842	0.0286476	0.00440732	0.00220366	0.00440732	0	0	0	0.0352586	0.0594989	0.0617025	0.0594989	0.0594989	0	0.00220366	0	0.0352586	0.00881465	0.0110183	0.0220366	0.00220366	0	0	0	0	0	0	0.0176293	0.0220366	0.0264439	0.0264439	0.0264439	0	0	0	k__Bacteria; p__Nitrospirae; c__Nitrospira; o__Nitrospirales; f__0319-6A21; g__; s__
OTU_10506	0.00440732	0.00440732	0.00440732	0.00661099	0.00661099	0.00881465	0.00440732	0.00881465	0.00661099	0.00881465	0.13222	0	0	0	0	0	0.0110183	0.00661099	0.00220366	0.0154256	0.00220366	0.00440732	0.00220366	0	0.00220366	0	0.0110183	0.0220366	0.0110183	0	0	0	0	0	0.00220366	0.00661099	0.00440732	0.00440732	k__Bacteria; p__Proteobacteria; c__Alphaproteobacteria; o__Rhizobiales; f__Hyphomicrobiaceae; g__Rhodoplanes; s__
OTU_5939	0.0374623	0.0264439	0.0264439	0.0396659	0.0396659	0.00661099	0.00220366	0.0528879	0.00881465	0.013222	0	0.182904	0.0947575	0.0661099	0.0837392	0.0925538	0.0572952	0.0330549	0.00220366	0.0440732	0.019833	0.0220366	0.0264439	0.0220366	0	0	0.00661099	0.00881465	0.0110183	0.00220366	0.0683135	0.0749245	0.0617025	0.0881465	0.0550916	0.00881465	0.00440732	0	k__Bacteria; p__Proteobacteria; c__Deltaproteobacteria; o__Syntrophobacterales; f__Syntrophobacteraceae; g__; s__
OTU_1340	0	0.00661099	0.019833	0.0264439	0.0396659	0.0528879	0	0.158664	0.013222	0.112387	0.0749245	0.00440732	0.0506842	0	0	0.00220366	0.0110183	0.0374623	0.0308513	0.00440732	0.0110183	0.00661099	0.0264439	0.0859428	0.00881465	0.00220366	0.0374623	0.0110183	0.00220366	0.00440732	0.00661099	0.019833	0	0	0.013222	0.00220366	0	0.00440732	k__Bacteria; p__Cyanobacteria; c__Chloroplast; o__Stramenopiles; f__; g__; s__
OTU_6094	0.00220366	0.00220366	0.00220366	0.00661099	0.00661099	0	0	0.013222	0.00220366	0.00661099	0	0.0440732	0.0352586	0.0440732	0.0308513	0.0462769	0	0	0	0.00881465	0.00440732	0.00440732	0.0110183	0	0	0	0	0	0.00661099	0.00220366	0.0286476	0.0264439	0.0154256	0.0176293	0.019833	0	0	0	k__Bacteria; p__Acidobacteria; c__Acidobacteria-6; o__iii1-15; f__mb2424; g__; s__
OTU_42	0.0352586	0.0396659	0.0749245	0.165275	0.154256	0.189515	0.0727209	0.134423	0.136627	0.257829	0.84841	0.127812	0.123405	0.0969611	0.163071	0.0639062	0.0242403	0.0815355	0.0264439	0.147645	0.101368	0.290883	0.229181	0.326142	0.863836	0.91452	1.23405	1.31338	1.84667	9.95835	0.418696	0.286476	0.185108	0.136627	0.244607	0.434122	0.385641	0.257829	k__Bacteria; p__Firmicutes; c__Bacilli; o__Bacillales; f__Planococcaceae; g__Paenisporosarcina; s__
OTU_10884	0	0.00661099	0.00440732	0.0110183	0.00661099	0	0.0110183	0	0	0	0	0	0	0	0	0	0	0	0	0	0.0220366	0.00440732	0.0176293	0.0308513	0	0	0	0	0	0	0	0	0	0	0	0	0	0	k__Bacteria; p__Gemmatimonadetes; c__Gemmatimonadetes; o__Gemmatimonadales; f__; g__; s__
OTU_4493	0.158664	0.0462769	0.0639062	0.0705172	0.0594989	0.0969611	0.00440732	0.136627	0.0639062	0.110183	0.0220366	0.0242403	0.00661099	0.0176293	0.00661099	0.0352586	0.0154256	0.0286476	0.0286476	0.0440732	0.0242403	0.0176293	0.0220366	0.019833	0.0220366	0.00220366	0.0154256	0.0220366	0.0110183	0.00220366	0.00440732	0.00220366	0.00881465	0.00440732	0.00661099	0	0.00440732	0.00440732	k__Bacteria; p__Proteobacteria; c__Betaproteobacteria; o__Ellin6067; f__; g__; s__
OTU_18587	0	0.00440732	0	0	0.00220366	0	0	0	0	0.00440732	0.00220366	0	0.00440732	0	0	0.00220366	0	0	0.00440732	0	0.00440732	0	0	0	0.00440732	0	0.00220366	0.00220366	0.013222	0	0.00220366	0.00440732	0	0.00440732	0.00220366	0	0	0	k__Bacteria; p__Proteobacteria; c__Deltaproteobacteria; o__Myxococcales
OTU_3920	0.00220366	0.0110183	0	0.019833	0.00440732	0	0	0	0	0.00440732	0	0.00220366	0	0.00881465	0.00220366	0.00440732	0	0	0	0.00440732	0.00661099	0	0.019833	0.00661099	0	0	0	0	0	0	0.0110183	0.00661099	0.00661099	0	0.0110183	0	0	0	k__Bacteria; p__Actinobacteria; c__Thermoleophilia; o__Gaiellales; f__; g__; s__
OTU_35289	0	0	0	0	0	0.00220366	0.00220366	0	0.00220366	0	0	0	0	0	0	0.00220366	0	0	0	0	0	0	0	0	0	0	0	0	0	0	0	0	0	0	0	0	0	0	k__Bacteria; p__Proteobacteria; c__Gammaproteobacteria; o__Legionellales; f__Coxiellaceae; g__; s__
OTU_460	0.233588	0.251218	0.149849	0.242403	0.160867	0	0	0	0	0.00220366	0	0.00220366	0.00220366	0	0.00881465	0	0	0	0	0.134423	0.233588	0.169682	0.209348	0.107979	0	0	0.00220366	0	0	0	0.00220366	0.00220366	0	0.00440732	0.00220366	0	0	0	k__Bacteria; p__Actinobacteria; c__Actinobacteria; o__Micrococcales; f__; g__; s__
OTU_592	0.0418696	0.0969611	0.0330549	0.0639062	0.0947575	0.00440732	0	0.0176293	0.019833	0.0330549	0.00220366	0	0	0	0	0	0.110183	0.105776	0.0859428	0.0947575	0.105776	0.0881465	0.0661099	0.0991648	0.0176293	0	0.0815355	0.0617025	0.0749245	0	0	0	0	0	0.00220366	0.240199	0.171886	0.290883	k__Bacteria; p__Actinobacteria; c__Actinobacteria; o__Actinomycetales; f__Kineosporiaceae; g__; s__
OTU_3454	0.0176293	0.0242403	0.00881465	0.0286476	0.0220366	0.00661099	0	0.019833	0.00220366	0.013222	0.00661099	0.00881465	0.013222	0.0154256	0.013222	0.00661099	0.00881465	0.0220366	0.013222	0.013222	0.00881465	0.00220366	0.0110183	0.0176293	0	0	0.00661099	0.00661099	0.0110183	0	0	0.00661099	0.00661099	0	0.0110183	0	0.013222	0.00881465	k__Bacteria; p__Proteobacteria; c__Betaproteobacteria; o__SC-I-84; f__; g__; s__
OTU_34896	0.0705172	0.0925538	0.0859428	0.0639062	0.0154256	0	0	0	0	0	0	0	0	0	0	0	0	0	0	0.0881465	0.0572952	0.0594989	0.0418696	0.0330549	0	0	0	0	0	0	0	0	0	0	0	0	0	0	k__Bacteria; p__Actinobacteria; c__Thermoleophilia; o__Gaiellales; f__Gaiellaceae; g__; s__
OTU_2652	0.0308513	0.00881465	0.00220366	0.00881465	0.00440732	0	0	0	0	0	0	0.00440732	0	0	0	0	0	0.00220366	0	0.019833	0.00661099	0	0.00220366	0	0	0	0	0.00220366	0	0	0	0	0	0	0	0	0	0	k__Bacteria; p__Proteobacteria; c__Betaproteobacteria; o__MND1; f__; g__; s__
OTU_1712	0.0352586	0.0286476	0.00881465	0.019833	0.0308513	0.00220366	0	0.019833	0.00220366	0	0	0	0.00661099	0.00440732	0.00661099	0.00220366	0.00661099	0.00220366	0.00220366	0.0462769	0.110183	0.0661099	0.0506842	0.0528879	0	0	0.0396659	0.00661099	0.00661099	0.00220366	0.00661099	0.0154256	0.00661099	0.00661099	0.00661099	0	0	0.00661099	k__Bacteria; p__Armatimonadetes; c__Chthonomonadetes; o__SJA-22; f__; g__; s__
OTU_4799	0.0176293	0.00661099	0.013222	0.00661099	0.00661099	0	0	0.00440732	0	0	0	0	0	0	0	0	0	0	0	0.00881465	0.00661099	0.00440732	0.00440732	0.00440732	0	0	0	0	0	0	0	0	0	0	0	0	0	0	k__Bacteria; p__Actinobacteria; c__Actinobacteria; o__Actinomycetales; f__Pseudonocardiaceae; g__; s__
OTU_30232	0	0	0	0	0	0	0	0	0	0	0	0	0	0	0	0	0	0	0	0	0	0	0	0	0	0	0	0	0	0	0	0	0	0.00220366	0.00220366	0	0	0	k__Bacteria; p__Chloroflexi; c__Chloroflexi; o__Chloroflexales
OTU_16488	0.0352586	0.0903502	0.0264439	0.1807	0.103572	0	0	0	0	0.0110183	0.00220366	0.0727209	0.110183	0.0793318	0.101368	0.110183	0	0	0	0.0242403	0.0771282	0.0418696	0.0903502	0.0374623	0	0	0	0	0	0	0.0661099	0.0572952	0.0396659	0.0749245	0.0683135	0	0	0	k__Bacteria; p__Actinobacteria; c__Thermoleophilia; o__Solirubrobacterales; f__Solirubrobacteraceae; g__; s__
OTU_19279	0.0440732	0.0220366	0.00440732	0.0176293	0.0264439	0.00661099	0	0.00220366	0	0.00440732	0	0.0242403	0.00881465	0.013222	0.0110183	0.0220366	0	0.00440732	0.0286476	0.0661099	0.0220366	0.0110183	0.0264439	0.019833	0	0	0.00661099	0.0110183	0.0176293	0	0.00881465	0.00661099	0.0242403	0.0264439	0.019833	0	0.00220366	0.0330549	k__Bacteria; p__Chloroflexi; c__S085; o__; f__; g__; s__
OTU_906	0.019833	0.0154256	0.00661099	0.0264439	0.0154256	0.00881465	0	0	0.00881465	0.00440732	0.00881465	0.019833	0.013222	0.00661099	0.0220366	0.0308513	0	0	0.00220366	0.013222	0.00661099	0.00440732	0.0176293	0.00881465	0.00220366	0	0	0.00661099	0.00661099	0	0.0110183	0.013222	0.00661099	0.0264439	0.019833	0	0	0	k__Bacteria; p__Actinobacteria; c__Acidimicrobiia; o__Acidimicrobiales; f__; g__; s__
OTU_1512	0.118998	0.251218	0.229181	0.204941	0.343771	0.0859428	0.00661099	0.013222	0.0264439	0.0242403	0.00440732	0.121201	0.125609	0.0837392	0.0572952	0.1807	0.00440732	0.0330549	0.0484806	0.176293	0.334957	0.277661	0.31292	0.456158	0.0352586	0.00661099	0	0.0176293	0.00440732	0.0220366	0.136627	0.171886	0.0749245	0.158664	0.306309	0	0.00881465	0.0286476	k__Bacteria; p__Actinobacteria; c__Actinobacteria; o__Actinomycetales; f__Micrococcaceae
OTU_2379	0.013222	0.0462769	0.0374623	0.0440732	0.0572952	0	0	0	0	0.0308513	0	0.00220366	0.00220366	0.00220366	0.00220366	0.00661099	0	0	0	0.0176293	0.0330549	0.0286476	0.0352586	0.0440732	0	0	0	0	0.0154256	0	0.00220366	0	0	0	0	0	0	0	k__Bacteria; p__Planctomycetes; c__Phycisphaerae; o__WD2101; f__; g__; s__
OTU_2884	0.00661099	0.0793318	0.0991648	0.0220366	0.0550916	0	0	0.00881465	0.00440732	0.00220366	0	0.00220366	0.00440732	0.0110183	0	0	0	0.00220366	0.00220366	0.00220366	0.0308513	0.0815355	0.0242403	0.0484806	0	0.00220366	0	0	0.00220366	0	0.013222	0.00220366	0	0	0.00661099	0	0	0	k__Bacteria; p__Proteobacteria; c__Alphaproteobacteria; o__Sphingomonadales; f__Sphingomonadaceae; g__Novosphingobium; s__
OTU_4343	0	0.0220366	0.00220366	0.00440732	0.00881465	0	0	0	0	0	0	0	0	0	0	0	0	0	0	0	0.0154256	0.00440732	0	0.00881465	0	0	0	0	0	0	0	0	0	0	0	0	0	0	k__Bacteria; p__Gemmatimonadetes; c__Gemmatimonadetes; o__Gemmatimonadales; f__; g__; s__
OTU_2261	0.0220366	0.116794	0.0286476	0.0837392	0.0661099	0	0	0	0	0	0	0	0	0	0	0	0	0	0	0.0374623	0.0617025	0.0220366	0.0550916	0.0330549	0	0	0.00440732	0	0.00220366	0	0	0	0	0	0	0	0	0	k__Bacteria; p__Actinobacteria; c__MB-A2-108; o__0319-7L14; f__; g__; s__
OTU_30220	0.00440732	0	0.00220366	0.00661099	0.00220366	0	0	0.00220366	0	0	0	0	0	0	0	0	0	0	0	0.00220366	0.00220366	0	0	0.00220366	0	0	0.00440732	0.00220366	0	0	0	0	0	0	0	0	0	0	k__Bacteria; p__Proteobacteria; c__Deltaproteobacteria; o__Myxococcales; f__; g__; s__
OTU_1477	0.0396659	0.0594989	0.0661099	0.0528879	0.0462769	0.0396659	0.00440732	0.00881465	0.0176293	0.00220366	0	0	0	0	0	0	0.00440732	0.00220366	0.00661099	0.105776	0.101368	0.158664	0.0506842	0.0793318	0.0484806	0.00440732	0.00440732	0.0154256	0.0176293	0.00220366	0	0	0	0	0	0.00220366	0	0.00440732	k__Bacteria; p__Armatimonadetes; c__Chthonomonadetes; o__Chthonomonadales; f__Chthonomonadaceae; g__; s__
OTU_29	0.163071	0.365808	0.260032	0.480398	0.176293	0.740431	0.0572952	0.167478	0.570749	0.372419	0.323938	0.0242403	0.0396659	0.0727209	0.0396659	0.0418696	0.00440732	0.00220366	0.00440732	0.0639062	0.257829	0.130016	0.317327	0.123405	0.599396	0.013222	0.145442	0.328346	0.343771	0.251218	0.00881465	0.00661099	0.00881465	0.00661099	0.0176293	0	0	0.00661099	k__Bacteria; p__Proteobacteria; c__Betaproteobacteria; o__SC-I-84; f__; g__; s__
OTU_19511	0.0594989	0.0264439	0.0506842	0.0308513	0.0110183	0.00220366	0.00220366	0	0.00220366	0.0110183	0	0	0	0	0.00220366	0.00440732	0.00220366	0	0	0.0815355	0.0418696	0.0639062	0.0462769	0.0242403	0	0.00440732	0.0176293	0	0.0176293	0	0	0	0	0	0	0	0	0.00220366	k__Bacteria; p__Verrucomicrobia; c__[Spartobacteria]; o__[Chthoniobacterales]; f__[Chthoniobacteraceae]; g__DA101; s__
OTU_980	0.0484806	0.0749245	0.0749245	0.0947575	0.0705172	0.00220366	0	0.013222	0	0.0308513	0	0.0110183	0.0286476	0.00220366	0.019833	0.00220366	0	0	0	0.105776	0.105776	0.0815355	0.107979	0.107979	0	0	0.00440732	0.00881465	0.0110183	0	0.0418696	0.0264439	0.0176293	0.0352586	0.013222	0	0	0.00220366	k__Bacteria; p__Chloroflexi; c__Chloroflexi; o__[Roseiflexales]; f__[Kouleothrixaceae]; g__; s__
OTU_29126	0.0639062	0.0550916	0.0330549	0.0286476	0.0484806	0.0396659	0.00661099	0.0176293	0.00661099	0.0110183	0	0.00440732	0	0	0.00440732	0.00661099	0.00220366	0.00220366	0.00220366	0.00881465	0.0418696	0.0352586	0.0418696	0.0286476	0.0110183	0.00661099	0.00440732	0.00661099	0	0.00220366	0.00440732	0.00220366	0	0	0	0	0	0	k__Bacteria; p__Proteobacteria; c__Betaproteobacteria; o__Ellin6067; f__; g__; s__
OTU_957	0.013222	0.141034	0.147645	0.103572	0.101368	0.013222	0.00220366	0.00440732	0	0.00440732	0	0.0418696	0.0176293	0.00661099	0.0352586	0.013222	0	0	0.00440732	0.00661099	0.0594989	0.0572952	0.103572	0.0396659	0.00881465	0.00220366	0.00661099	0	0	0	0.0617025	0.0242403	0.00661099	0.0286476	0.0242403	0	0	0.00440732	k__Bacteria; p__Actinobacteria; c__Actinobacteria; o__Actinomycetales; f__Sporichthyaceae; g__; s__
OTU_1607	0.253421	0.149849	0.169682	0.178497	0.0881465	0.0771282	0.11459	0.0925538	0.182904	0.134423	0.0859428	0.0176293	0.0617025	0.0594989	0.0749245	0.0639062	0.260032	0.141034	0.107979	0.178497	0.167478	0.0793318	0.134423	0.0793318	0.0661099	0.019833	0.125609	0.242403	0.182904	0.00440732	0.0330549	0.0506842	0.0440732	0.0705172	0.0506842	0.107979	0.178497	0.147645	k__Bacteria; p__Proteobacteria; c__Alphaproteobacteria; o__Rhizobiales; f__Hyphomicrobiaceae; g__Rhodoplanes; s__
OTU_396	0.176293	0.130016	0.0771282	0.107979	0.0947575	0.143238	0.0286476	0.0815355	0.229181	0.240199	0	0.0154256	0.019833	0.00881465	0.0242403	0.0110183	0.00220366	0	0.019833	0.101368	0.0550916	0.0308513	0.0617025	0.0661099	0.0749245	0.0330549	0.0286476	0.141034	0.0991648	0	0	0.013222	0.0176293	0.00661099	0.013222	0	0	0.00220366	k__Bacteria; p__Proteobacteria; c__Betaproteobacteria; o__MND1; f__; g__; s__
OTU_1158	0.0925538	0.0484806	0.0793318	0.0749245	0.0705172	0.0793318	0.0176293	0.0110183	0.0859428	0.0793318	0.141034	0.00881465	0.00440732	0.00881465	0.0330549	0.013222	0.00881465	0.00881465	0.00440732	0.0903502	0.0374623	0.0705172	0.0639062	0.0572952	0.0661099	0	0.0286476	0.101368	0.0991648	0.00661099	0.0308513	0.0396659	0.0352586	0.0506842	0.0330549	0.0110183	0.00220366	0.00440732	k__Bacteria; p__Actinobacteria; c__Thermoleophilia; o__Gaiellales; f__Gaiellaceae; g__; s__
OTU_2310	0.00220366	0.0572952	0.0815355	0.0374623	0.0815355	0	0	0	0	0	0	0	0	0	0	0	0	0	0	0.0110183	0.130016	0.310716	0.13222	0.218163	0	0	0	0	0	0	0.00220366	0	0	0	0	0	0	0	k__Bacteria; p__Bacteroidetes; c__[Saprospirae]; o__[Saprospirales]; f__Chitinophagaceae; g__Segetibacter; s__
OTU_959	0.134423	0.116794	0.0881465	0.11459	0.0859428	0.0286476	0.0396659	0.0749245	0.101368	0.0771282	0.0110183	0.00881465	0.019833	0.0176293	0.0374623	0.0308513	0.13222	0.0859428	0.0617025	0.317327	0.143238	0.118998	0.145442	0.0859428	0.0705172	0.0418696	0.11459	0.209348	0.185108	0.00440732	0.00881465	0.0242403	0.019833	0.0286476	0.0330549	0.105776	0.136627	0.13222	k__Bacteria; p__Proteobacteria; c__Alphaproteobacteria; o__Rhizobiales; f__Hyphomicrobiaceae; g__Rhodoplanes; s__
OTU_1857	0.0264439	0.0572952	0.0242403	0.0925538	0.165275	0.00220366	0	0	0	0.00661099	0.00220366	0	0	0	0	0	0	0	0	0.0352586	0.0617025	0.0859428	0.154256	0.27105	0.00881465	0	0	0	0.00220366	0	0	0	0	0	0	0	0	0	k__Bacteria; p__Actinobacteria; c__Actinobacteria; o__Actinomycetales
OTU_6319	0.0330549	0.00220366	0.00661099	0.00661099	0.00440732	0	0	0.00220366	0.00220366	0.00661099	0	0	0	0	0	0	0	0	0	0.0220366	0.00220366	0	0.00661099	0.0154256	0	0	0	0	0	0	0.00220366	0	0	0	0	0	0	0	k__Bacteria; p__Bacteroidetes; c__[Saprospirae]; o__[Saprospirales]; f__Chitinophagaceae; g__; s__
OTU_2729	0.00220366	0.0330549	0.00440732	0.00881465	0.013222	0	0	0	0	0	0	0	0	0	0	0	0	0	0	0.00881465	0.013222	0.00440732	0.013222	0.0242403	0	0	0	0.00220366	0	0	0	0	0	0	0	0	0	0	k__Bacteria; p__Chloroflexi; c__Chloroflexi; o__[Roseiflexales]; f__[Kouleothrixaceae]; g__; s__
OTU_11728	0.0396659	0.0286476	0.0220366	0.0220366	0.0683135	0.0220366	0.00440732	0.013222	0.019833	0.0264439	0.00881465	0.00220366	0.00661099	0.00881465	0.00220366	0.00220366	0.00220366	0	0	0.0550916	0.0286476	0.0903502	0.0484806	0.0859428	0.0352586	0.00881465	0.0154256	0.0286476	0.00881465	0.019833	0.00661099	0.00440732	0.0110183	0.0154256	0.0154256	0.00440732	0	0	k__Bacteria; p__Actinobacteria; c__Actinobacteria; o__Actinomycetales; f__Micromonosporaceae; g__; s__
OTU_3333	0	0.00220366	0.00440732	0	0	0.00220366	0	0.00220366	0	0	0	0.00220366	0.00220366	0.00220366	0.00220366	0.00220366	0	0	0	0.00440732	0	0.00661099	0	0.00220366	0.0176293	0	0.00220366	0	0	0.00440732	0.0110183	0	0	0.00220366	0.00220366	0.00440732	0	0	k__Bacteria; p__Firmicutes; c__Clostridia; o__Clostridiales; f__Peptococcaceae
OTU_17349	0	0.00661099	0.0110183	0.00440732	0.00881465	0	0.00440732	0	0	0.00220366	0	0	0	0	0	0.00220366	0	0	0	0	0.0110183	0.013222	0.00881465	0.00440732	0	0	0	0	0	0	0	0	0.00661099	0	0.00661099	0	0	0	k__Bacteria; p__Planctomycetes; c__Planctomycetia; o__Gemmatales; f__Isosphaeraceae; g__; s__
OTU_427	0.0154256	0.0396659	0.0661099	0.0352586	0.0727209	0	0	0.00220366	0	0	0.00220366	0	0	0	0	0	0	0	0	0.019833	0.141034	0.0815355	0.0528879	0.0969611	0	0	0.00661099	0.0110183	0.00440732	0	0	0	0	0	0	0	0	0	k__Bacteria; p__Chloroflexi; c__C0119; o__; f__; g__; s__
OTU_74	0.610415	0.453954	0.727209	0.359197	0.484806	0.28868	0.0727209	0.127812	0.174089	0.317327	0.0991648	0.00220366	0.0110183	0.00440732	0.00220366	0.00220366	0	0	0	0.264439	0.31292	0.467176	0.218163	0.328346	0.141034	0.0220366	0.0771282	0.116794	0.308513	0.0594989	0	0	0.00661099	0.00220366	0.00220366	0	0.00220366	0.00220366	k__Bacteria; p__Proteobacteria; c__Betaproteobacteria; o__SC-I-84; f__; g__; s__
OTU_15598	0	0	0.00220366	0	0.00220366	0	0	0	0	0	0	0	0	0	0	0	0	0	0	0	0	0	0	0	0	0	0	0	0	0	0	0	0	0	0	0	0	0	k__Bacteria; p__Bacteroidetes; c__Cytophagia; o__Cytophagales; f__Cytophagaceae; g__Dyadobacter; s__
OTU_262	0.0881465	0.107979	0.0947575	0.107979	0.107979	0.00440732	0.00220366	0.00440732	0	0.00220366	0	0.00661099	0.0528879	0.0308513	0.019833	0.0572952	0	0	0	0.0617025	0.0727209	0.121201	0.13222	0.0484806	0.0110183	0	0	0	0	0	0.0550916	0.0550916	0.0330549	0.0242403	0.0484806	0	0	0.00220366	k__Bacteria; p__Actinobacteria; c__Actinobacteria; o__Actinomycetales; f__Nocardioidaceae; g__Kribbella; s__
OTU_2889	0.00220366	0.00661099	0.0220366	0	0.0242403	0	0	0.00220366	0	0	0	0	0	0	0	0	0	0	0.00220366	0	0.0176293	0.0374623	0.0242403	0.0484806	0	0	0	0	0	0	0	0	0	0	0	0	0	0	k__Bacteria; p__Actinobacteria; c__Actinobacteria; o__Actinomycetales; f__Cryptosporangiaceae; g__Cryptosporangium; s__
OTU_8542	0.00881465	0.0154256	0.013222	0.00440732	0.0176293	0	0.00220366	0.00220366	0	0.00661099	0	0.00881465	0.00440732	0.0154256	0.00220366	0.0110183	0	0	0	0.00881465	0.0110183	0.0330549	0.00881465	0.00661099	0	0	0.00440732	0.00440732	0	0	0.00220366	0.00661099	0.00881465	0	0.00440732	0.00440732	0	0.00220366	k__Bacteria; p__Proteobacteria; c__Alphaproteobacteria; o__Rhizobiales; f__Bradyrhizobiaceae; g__Bosea; s__genosp.
OTU_37	0.334957	0.209348	0.418696	0.350382	0.352586	0.0176293	0.0110183	0.0264439	0.0352586	0.107979	0.0154256	0.372419	0.251218	0.141034	0.326142	0.235792	0	0	0.00220366	0.209348	0.193922	0.224774	0.260032	0.240199	0.00220366	0	0	0.0352586	0.0572952	0	0.0418696	0.0396659	0.0727209	0.0572952	0.0661099	0	0	0	k__Bacteria; p__Acidobacteria; c__[Chloracidobacteria]; o__RB41; f__; g__; s__
OTU_36312	0.0110183	0.019833	0.0176293	0.0110183	0.00881465	0	0.00661099	0.00881465	0.00881465	0.00661099	0	0.0308513	0.0264439	0.0396659	0.0242403	0.0528879	0	0	0	0.0264439	0.00661099	0.00661099	0.013222	0.0176293	0	0	0.00220366	0	0.00220366	0	0.0374623	0.0440732	0.0418696	0.0286476	0.0528879	0	0	0	k__Bacteria; p__Verrucomicrobia; c__Opitutae; o__Opitutales; f__Opitutaceae; g__Opitutus; s__
OTU_190	0.0859428	0.0749245	0.0947575	0.0506842	0.0683135	0.0242403	0.00661099	0.0550916	0.00440732	0.105776	0.00220366	0.00881465	0.0220366	0.0220366	0.00440732	0.0462769	0	0	0.00881465	0.123405	0.118998	0.277661	0.130016	0.127812	0.0440732	0.00881465	0.0352586	0.0330549	0.0286476	0.0110183	0.0286476	0.00881465	0.0176293	0.00661099	0.0176293	0.00220366	0.00220366	0.0154256	k__Bacteria; p__Actinobacteria; c__Actinobacteria; o__Actinomycetales; f__Micromonosporaceae; g__Dactylosporangium; s__
OTU_2339	0.0330549	0.0749245	0.0286476	0.019833	0.0242403	0	0	0	0	0	0	0	0	0	0	0	0	0	0	0.0352586	0.0330549	0.0220366	0.0154256	0.013222	0	0	0	0	0	0	0	0	0	0	0	0	0	0	k__Bacteria; p__WS3; c__PRR-12; o__Sediment-1; f__PRR-10; g__; s__
OTU_306	0.237996	0.0705172	0.0683135	0.105776	0.0286476	0.0308513	0.00220366	0.0639062	0.0176293	0.00881465	0	0.0440732	0.0815355	0.0418696	0.0330549	0.0484806	0.0793318	0.138831	0.1807	0.0771282	0.0330549	0.0506842	0.0661099	0.0154256	0.00220366	0.00220366	0.00661099	0.00881465	0.00220366	0	0.0176293	0.0330549	0.0220366	0.0220366	0.0242403	0.00661099	0.0286476	0.101368	k__Bacteria; p__Nitrospirae; c__Nitrospira; o__Nitrospirales; f__0319-6A21; g__; s__
OTU_9665	0.0528879	0.0661099	0.0396659	0.0550916	0.0881465	0.00661099	0.00220366	0.00440732	0.00661099	0.0176293	0	0.00440732	0.00220366	0.00440732	0	0	0	0	0	0.0771282	0.0727209	0.0705172	0.0594989	0.0859428	0.00440732	0	0.00220366	0.0110183	0.00661099	0.00440732	0.00220366	0.00661099	0	0	0.00440732	0	0	0.00220366	k__Bacteria; p__Actinobacteria; c__Actinobacteria; o__Actinomycetales; f__Micromonosporaceae; g__; s__
OTU_1152	0.00881465	0	0	0.00661099	0.00220366	0	0	0	0	0	0	0.013222	0.013222	0.00220366	0.0220366	0.0264439	0	0	0	0.00220366	0.00220366	0.00440732	0.00881465	0.00220366	0	0	0	0	0	0	0.00881465	0.019833	0.013222	0.0330549	0.00661099	0	0	0	k__Bacteria; p__WS3; c__PRR-12; o__Sediment-1; f__; g__; s__
OTU_4173	0.00661099	0	0.0154256	0.00661099	0	0	0	0.00220366	0	0	0	0	0.00220366	0	0.00440732	0	0.00440732	0.00220366	0	0.00881465	0.0176293	0.0154256	0.019833	0.0176293	0.00220366	0	0.0110183	0.00440732	0.00440732	0	0.00440732	0.00220366	0.00440732	0.00440732	0.00440732	0	0	0.00220366	k__Bacteria; p__Chloroflexi; c__TK17; o__; f__; g__; s__
OTU_532	0.0506842	0.178497	0.0639062	0.178497	0.0727209	0.019833	0.00881465	0.0242403	0.00661099	0.00881465	0.0396659	0.0308513	0.0286476	0.0374623	0.019833	0.0418696	0	0.00220366	0.00220366	0.0947575	0.0925538	0.0947575	0.240199	0.0947575	0.019833	0.0286476	0.0154256	0.0154256	0.0110183	0.0286476	0.0396659	0.0154256	0.0771282	0.0550916	0.0749245	0.00440732	0.00220366	0.0110183	k__Bacteria; p__Actinobacteria; c__Actinobacteria; o__Actinomycetales; f__Micromonosporaceae
OTU_7472	0.0594989	0.0639062	0.0506842	0.0617025	0.0396659	0.00220366	0	0	0.00440732	0.00881465	0.013222	0.00661099	0.00881465	0.013222	0.0330549	0.0154256	0.0110183	0	0	0.0572952	0.0220366	0.0308513	0.0418696	0.0154256	0	0	0.00220366	0.00440732	0	0	0.00220366	0.00881465	0	0.0176293	0.019833	0	0	0	k__Bacteria; p__Actinobacteria; c__Thermoleophilia; o__Solirubrobacterales; f__; g__; s__
OTU_5134	0.0264439	0.0264439	0.0264439	0.0110183	0.0352586	0.0330549	0.00440732	0.013222	0.019833	0.0176293	0.00661099	0	0	0	0	0	0.00881465	0	0.00440732	0.0242403	0.0242403	0.0506842	0.0220366	0.0418696	0.0154256	0.00220366	0.0154256	0.0110183	0.0154256	0.00440732	0	0.00220366	0	0	0	0.00440732	0.00440732	0	k__Bacteria; p__Actinobacteria; c__Thermoleophilia; o__Gaiellales; f__Gaiellaceae; g__; s__
OTU_34633	0.0176293	0.00440732	0.00220366	0.0352586	0.00440732	0	0	0	0	0	0	0	0	0	0	0	0	0	0	0.0330549	0.0264439	0.00661099	0.0572952	0.0264439	0	0	0	0	0	0	0	0	0	0	0	0	0	0	k__Bacteria; p__Chloroflexi; c__Chloroflexi; o__[Roseiflexales]; f__[Kouleothrixaceae]; g__; s__
OTU_247	0.145442	0.130016	0.0727209	0.204941	0.224774	0.0352586	0.00220366	0.0308513	0.0374623	0.0594989	0.0110183	0.00881465	0.0594989	0.0903502	0.0550916	0.0925538	0.0374623	0.0418696	0.0418696	0.213755	0.196126	0.154256	0.297494	0.22257	0.0506842	0.00881465	0.0683135	0.0991648	0.130016	0.00661099	0.0308513	0.0572952	0.0771282	0.0859428	0.0683135	0.00881465	0.0242403	0.0418696	k__Bacteria; p__Proteobacteria; c__Alphaproteobacteria; o__Rhizobiales; f__Hyphomicrobiaceae; g__Rhodoplanes; s__
OTU_1234	0.0286476	0.0903502	0.0352586	0.0374623	0.0705172	0.00220366	0	0.00881465	0.0176293	0.00881465	0	0	0.00220366	0	0	0.00220366	0.00440732	0.00661099	0.00661099	0.0308513	0.11459	0.0661099	0.0220366	0.0947575	0.00220366	0	0.00440732	0.0110183	0.0176293	0	0	0.00440732	0.00220366	0	0	0	0.00220366	0.00661099	k__Bacteria; p__Proteobacteria; c__Betaproteobacteria; o__SC-I-84; f__; g__; s__
OTU_36122	0.0220366	0.0639062	0.0462769	0.0550916	0.0462769	0	0	0.00440732	0	0.00220366	0	0.00661099	0.00440732	0.00440732	0.00881465	0.00661099	0	0.00440732	0	0.0594989	0.0859428	0.0947575	0.0705172	0.0859428	0.00440732	0	0	0.00220366	0.00661099	0	0.0154256	0.00220366	0.00220366	0.0110183	0.00440732	0	0	0	k__Bacteria; p__Chloroflexi; c__Ellin6529; o__; f__; g__; s__
OTU_38279	0.0396659	0.00440732	0.00661099	0.0220366	0.0154256	0.00881465	0.00440732	0	0.00220366	0	0.0264439	0	0	0	0	0	0	0	0	0.0110183	0.0264439	0.00220366	0.00661099	0.00881465	0.00881465	0	0	0.00440732	0	0	0	0	0	0	0	0	0	0	k__Bacteria; p__Acidobacteria; c__Acidobacteriia; o__Acidobacteriales; f__Acidobacteriaceae
OTU_6941	0	0.0396659	0.013222	0.0242403	0.0374623	0	0	0.00440732	0	0	0	0.0110183	0.00440732	0	0	0.00220366	0	0	0	0.00220366	0.0374623	0.0154256	0.0264439	0.0462769	0	0	0	0.00220366	0	0	0.00440732	0	0	0	0.00661099	0	0	0	k__Bacteria; p__Gemmatimonadetes; c__Gemmatimonadetes; o__Gemmatimonadales; f__; g__; s__
OTU_11633	0.255625	0.134423	0.0815355	0.105776	0.107979	0.101368	0.00881465	0.0969611	0.0484806	0.116794	0.00661099	0.0352586	0.0154256	0.0264439	0.00661099	0.0484806	0.00661099	0.013222	0.0242403	0.215959	0.0815355	0.0572952	0.0550916	0.0815355	0.0903502	0.0154256	0.019833	0.0220366	0.0771282	0.0110183	0.0176293	0.00440732	0.0264439	0.00661099	0.0176293	0	0	0.00440732	k__Bacteria; p__Proteobacteria; c__Betaproteobacteria; o__Ellin6067; f__; g__; s__
OTU_34	0.392252	0.570749	0.341568	0.509046	0.235792	0.00220366	0.00220366	0.00220366	0	0	0	0.0550916	0.0617025	0.125609	0.0594989	0.0374623	0	0	0	0.363604	0.894687	0.568545	0.6016	0.363604	0	0	0	0.00440732	0	0	0.101368	0.0705172	0.193922	0.0639062	0.0969611	0.00440732	0	0.00220366	k__Bacteria; p__Actinobacteria; c__Actinobacteria; o__Actinomycetales; f__Propionibacteriaceae; g__Microlunatus; s__
OTU_5595	0.00661099	0.013222	0.0242403	0.013222	0.0110183	0.00661099	0	0	0.00220366	0.0154256	0.00440732	0	0	0	0	0	0	0	0	0.0154256	0.0220366	0.0176293	0.013222	0.00881465	0.00661099	0	0.00440732	0	0.00220366	0	0	0	0	0	0	0	0	0	k__Bacteria; p__Planctomycetes; c__Phycisphaerae; o__WD2101; f__; g__; s__
OTU_4625	0.00881465	0.00220366	0	0.00661099	0.00220366	0.00220366	0	0.0110183	0.00440732	0.00440732	0	0.00440732	0.00881465	0.00440732	0.00440732	0.00220366	0.0154256	0.0176293	0.00881465	0.00661099	0.00440732	0.013222	0.0154256	0.00440732	0	0	0.00881465	0	0	0	0.00661099	0.00220366	0.00881465	0.00220366	0.00661099	0	0	0	k__Bacteria; p__Proteobacteria; c__Betaproteobacteria; o__Burkholderiales; f__Comamonadaceae; g__Leptothrix; s__
OTU_43	0.0462769	0.0264439	0.0154256	0.110183	0.0308513	0.0176293	0	0.0550916	0.013222	0.0661099	0	0.368012	0.299698	0.268847	0.176293	0.167478	0.00220366	0.00440732	0	0.0308513	0.0242403	0.00881465	0.0396659	0.0110183	0	0	0.0176293	0.00440732	0.0352586	0.00881465	0.0969611	0.101368	0.0947575	0.0462769	0.0793318	0.00220366	0.00220366	0	k__Bacteria; p__Proteobacteria; c__Gammaproteobacteria; o__Xanthomonadales; f__Sinobacteraceae; g__Steroidobacter; s__
OTU_690	0.127812	0.0374623	0.0220366	0.0572952	0.0396659	0.019833	0.00220366	0.0947575	0.0330549	0.253421	0.0220366	0	0.00220366	0.00881465	0.00220366	0.00440732	0	0	0.00220366	0.0771282	0.0286476	0.0242403	0.0286476	0.0176293	0.013222	0	0.0484806	0.013222	0.0220366	0	0	0	0.0110183	0.00440732	0	0	0	0	k__Bacteria; p__Proteobacteria; c__Gammaproteobacteria; o__Xanthomonadales; f__Xanthomonadaceae; g__Dokdonella; s__
OTU_106	0.0771282	0.163071	0.185108	0.207144	0.138831	0.0242403	0.0110183	0.0242403	0.00661099	0.0506842	0	0.0484806	0.0661099	0.0462769	0.0418696	0.0815355	0	0	0	0.127812	0.356993	0.299698	0.326142	0.275458	0.019833	0	0.0330549	0.0110183	0.0550916	0	0.0594989	0.0506842	0.0462769	0.0286476	0.0418696	0	0	0	k__Bacteria; p__Acidobacteria; c__Solibacteres; o__Solibacterales; f__; g__; s__
OTU_2508	0.0176293	0.0484806	0.0330549	0.0418696	0.0462769	0	0.00220366	0	0.00220366	0.00220366	0.00220366	0	0	0	0	0.00220366	0	0	0	0.0550916	0.0264439	0.0550916	0.0594989	0.0947575	0	0.013222	0.00220366	0.00440732	0.00440732	0	0	0	0.00220366	0.00220366	0	0	0	0	k__Bacteria; p__Actinobacteria; c__Thermoleophilia; o__Solirubrobacterales; f__; g__; s__
OTU_1008	0.0594989	0.0683135	0.0242403	0.0572952	0.0528879	0.00661099	0	0.0374623	0.0330549	0.0264439	0.00440732	0.0396659	0.0506842	0.00661099	0.0594989	0.00440732	0.0903502	0.0352586	0.0352586	0.0154256	0.0176293	0.00881465	0.0264439	0.0220366	0	0	0.00440732	0.00661099	0.00220366	0	0.00881465	0.00440732	0.00440732	0.00881465	0	0.00881465	0.0110183	0.019833	k__Bacteria; p__Acidobacteria; c__iii1-8; o__32-20; f__; g__; s__
OTU_470	0.013222	0.0572952	0.0396659	0.0572952	0.0418696	0.00220366	0.00220366	0.00661099	0	0.00881465	0.00220366	0.103572	0.0396659	0.0594989	0.0330549	0.0639062	0	0	0	0.00881465	0.0617025	0.0418696	0.0308513	0.0462769	0	0.00220366	0	0	0.00220366	0	0.242403	0.0440732	0.0661099	0.0594989	0.0947575	0	0	0.00220366	k__Bacteria; p__Actinobacteria; c__Actinobacteria; o__Actinomycetales; f__Nocardioidaceae; g__; s__
OTU_841	0.0176293	0.0220366	0.0308513	0.0572952	0.0176293	0	0.0110183	0.00220366	0.00440732	0.00440732	0.00220366	0.0176293	0.019833	0.00220366	0.0176293	0.0154256	0.00220366	0	0	0.00881465	0.0154256	0.019833	0.0440732	0.019833	0	0	0	0.00220366	0	0	0.0154256	0.019833	0.00661099	0.0110183	0.0176293	0	0	0	k__Bacteria; p__Bacteroidetes; c__[Saprospirae]; o__[Saprospirales]; f__Chitinophagaceae; g__; s__
OTU_3806	0.00440732	0.00440732	0.00220366	0.00440732	0.019833	0.00881465	0.00220366	0	0.00440732	0	0.00661099	0	0	0	0	0	0.0220366	0.00440732	0.0176293	0	0.00220366	0.00440732	0.00220366	0	0.00220366	0.00661099	0.00440732	0.00440732	0.00220366	0.00220366	0	0	0	0	0	0.00440732	0.0110183	0.013222	k__Bacteria; p__Proteobacteria; c__Alphaproteobacteria; o__Rhodospirillales; f__Rhodospirillaceae
OTU_8796	0.0330549	0.138831	0.118998	0.0859428	0.134423	0.0110183	0.00220366	0.00440732	0.00881465	0.0418696	0.00220366	0.00881465	0.0242403	0	0.00661099	0.0110183	0.00440732	0.019833	0.00661099	0.0154256	0.107979	0.0881465	0.0462769	0.143238	0.013222	0	0.0110183	0.0242403	0.0242403	0.0176293	0.00881465	0.0110183	0.00881465	0.00661099	0.013222	0.00440732	0.0176293	0.00881465	k__Bacteria; p__Proteobacteria; c__Betaproteobacteria; o__Burkholderiales
OTU_24796	0.0154256	0.0374623	0.0418696	0.0154256	0.0396659	0.00661099	0	0.00440732	0.00661099	0.0220366	0	0	0	0	0	0	0	0	0	0.00440732	0.0264439	0.019833	0.019833	0.0264439	0.00881465	0	0.00220366	0.00440732	0.00661099	0	0	0	0	0	0	0	0	0	k__Bacteria; p__Proteobacteria; c__Betaproteobacteria; o__SC-I-84; f__; g__; s__
OTU_4180	0.0110183	0.0528879	0.110183	0.0639062	0.0683135	0.0154256	0	0.00661099	0.0110183	0.0418696	0.00220366	0	0	0.00220366	0	0.00220366	0	0	0	0.0330549	0.121201	0.13222	0.101368	0.0925538	0.0242403	0	0.013222	0.0352586	0.0308513	0.00440732	0.00220366	0.00220366	0	0.00220366	0.00440732	0	0	0	k__Bacteria; p__Planctomycetes; c__Phycisphaerae; o__WD2101; f__; g__; s__
OTU_34380	0.0264439	0.0550916	0.15646	0.0264439	0.101368	0.0749245	0.112387	0.00661099	0.019833	0.0374623	0.0220366	0	0	0.00220366	0.00881465	0.00661099	0.00220366	0	0	0.0683135	0.0859428	0.0991648	0.0727209	0.116794	0.141034	0.118998	0.0154256	0.105776	0.0991648	0.019833	0.00440732	0.00661099	0	0.0176293	0.0110183	0.00881465	0	0	k__Archaea; p__Crenarchaeota; c__Thaumarchaeota; o__Nitrososphaerales; f__Nitrososphaeraceae; g__Candidatus Nitrososphaera; s__SCA1145
OTU_2147	0.0308513	0.0242403	0	0.0154256	0.0220366	0	0	0	0	0.00881465	0	0	0	0	0	0	0	0	0	0.0110183	0.013222	0.0308513	0.00881465	0.0286476	0	0	0	0.00661099	0.00661099	0	0	0	0	0	0	0	0	0	k__Bacteria; p__Gemmatimonadetes; c__Gemmatimonadetes
OTU_20812	0.0110183	0.123405	0.0947575	0.0617025	0.105776	0.00220366	0.00220366	0.00881465	0	0.00440732	0	0.013222	0.00440732	0.0264439	0.0110183	0.0110183	0	0	0	0.00881465	0.0837392	0.0550916	0.0352586	0.105776	0.00881465	0.00220366	0.0154256	0	0	0	0.00661099	0.00881465	0.013222	0.00661099	0.00661099	0	0	0.00220366	k__Bacteria; p__Proteobacteria; c__Alphaproteobacteria; o__Sphingomonadales; f__Sphingomonadaceae
OTU_4346	0.0837392	0.00881465	0.00220366	0.0110183	0.013222	0.00220366	0	0.00440732	0	0	0.00220366	0.00440732	0.00220366	0.00220366	0.00220366	0.00440732	0	0.00220366	0.00881465	0.0594989	0.00220366	0.00220366	0.0110183	0	0	0	0	0	0	0	0.00440732	0.00661099	0.00220366	0	0	0	0	0.00220366	k__Bacteria; p__Acidobacteria; c__Acidobacteria-6; o__CCU21; f__; g__; s__
OTU_611	0.0154256	0.00661099	0.00220366	0.00440732	0.00440732	0.0661099	0.0947575	0.0617025	0.22257	0.105776	0.0418696	0	0	0	0	0	0.24681	0.0484806	0.00881465	0.0154256	0	0.00440732	0.00220366	0.00220366	0.0374623	0.0330549	0.0881465	0.130016	0.0594989	0.00661099	0	0	0	0	0	0.0594989	0.0418696	0.0264439	k__Bacteria; p__Actinobacteria; c__Thermoleophilia; o__Solirubrobacterales; f__; g__; s__
OTU_23586	0.0749245	0.0903502	0.125609	0.0484806	0.0815355	0.00881465	0.00440732	0.00220366	0.00220366	0	0	0.00220366	0.00220366	0	0	0	0	0	0	0.0418696	0.0903502	0.101368	0.0352586	0.0749245	0	0	0	0	0	0	0.00220366	0	0	0	0.00661099	0	0	0	k__Bacteria; p__Gemmatimonadetes; c__Gemmatimonadetes; o__Gemmatimonadales; f__Ellin5301; g__; s__
OTU_4987	0.00661099	0.0154256	0.00440732	0.00661099	0.00440732	0	0	0	0	0	0	0	0	0	0	0	0	0	0	0.0176293	0.0110183	0.00220366	0.00220366	0.013222	0	0	0	0	0	0	0	0	0	0	0	0	0	0	k__Bacteria; p__Armatimonadetes; c__0319-6E2; o__; f__; g__; s__
OTU_13588	0.00220366	0.00220366	0	0.00440732	0.00440732	0	0	0	0	0.00220366	0	0	0	0	0	0	0	0.00220366	0	0	0	0	0	0	0	0	0	0	0	0	0	0	0	0	0	0	0	0	k__Bacteria; p__Proteobacteria; c__Deltaproteobacteria; o__Myxococcales; f__Polyangiaceae
OTU_1343	0	0.0220366	0.00661099	0.0330549	0.013222	0	0	0	0	0	0	0.00661099	0.00881465	0.0220366	0.0154256	0.00220366	0	0	0	0.00881465	0.0528879	0.0154256	0.0727209	0.0396659	0	0	0	0	0	0	0.0110183	0.00881465	0.0220366	0.013222	0.0176293	0	0	0.00220366	k__Bacteria; p__Actinobacteria; c__Rubrobacteria; o__Rubrobacterales; f__Rubrobacteraceae; g__Rubrobacter; s__
OTU_18365	0.0110183	0.0220366	0.019833	0.0374623	0.0176293	0	0	0	0	0	0	0.00220366	0.00661099	0.00220366	0.00220366	0.00440732	0	0	0	0.00220366	0.00881465	0	0.019833	0.00881465	0	0	0	0	0	0	0	0	0	0	0	0	0	0	k__Bacteria; p__Acidobacteria; c__Acidobacteria-6; o__iii1-15; f__; g__; s__
OTU_28143	0.00220366	0	0	0	0.00220366	0	0	0	0	0	0	0	0.00220366	0	0	0.00220366	0	0	0	0	0.00220366	0.00661099	0	0	0	0	0	0	0	0	0	0	0.00881465	0	0.00220366	0	0	0	k__Bacteria; p__Proteobacteria; c__Alphaproteobacteria; o__Rhizobiales
OTU_41203	0.00220366	0.0154256	0.0264439	0.0154256	0.019833	0.00661099	0	0.00661099	0.00220366	0.0242403	0	0.00881465	0.00661099	0.00440732	0.00440732	0.0154256	0	0	0	0.00881465	0.0110183	0.0110183	0.0110183	0.013222	0	0	0.0110183	0.00220366	0.013222	0	0	0.00881465	0	0	0.00440732	0.00440732	0	0	k__Bacteria; p__Acidobacteria; c__Acidobacteria-6; o__iii1-15; f__; g__; s__
OTU_529	0.0881465	0.138831	0.0661099	0.147645	0.0991648	0.0374623	0.019833	0.0771282	0.0242403	0.0749245	0.0242403	0.0330549	0.0572952	0.0550916	0.0484806	0.0815355	0	0	0.0220366	0.145442	0.176293	0.193922	0.332753	0.237996	0.0308513	0.0352586	0.0859428	0.0462769	0.0308513	0.0550916	0.0793318	0.0727209	0.0947575	0.0617025	0.105776	0	0	0.0154256	k__Bacteria; p__Actinobacteria; c__Actinobacteria; o__Actinomycetales; f__Micromonosporaceae
OTU_776	0.169682	0.0969611	0.0837392	0.116794	0.11459	0.00220366	0	0.0154256	0.0661099	0.0771282	0	0	0	0	0	0.00220366	0	0	0	0.0617025	0.0727209	0.0374623	0.0639062	0.0506842	0	0.00220366	0.00881465	0.0220366	0.0374623	0	0	0	0	0	0.00220366	0	0	0	k__Bacteria; p__Gemmatimonadetes; c__Gemmatimonadetes; o__N1423WL; f__; g__; s__
OTU_24440	0.0550916	0.118998	0.0925538	0.0793318	0.0859428	0.00220366	0	0.00661099	0	0.00220366	0	0.0242403	0.0110183	0.00661099	0.019833	0.0110183	0	0	0	0.0242403	0.0418696	0.0242403	0.0374623	0.0264439	0	0	0	0	0	0	0.0110183	0.00220366	0.00661099	0.00220366	0.00661099	0	0	0	k__Bacteria; p__Gemmatimonadetes; c__Gemm-1; o__; f__; g__; s__
OTU_37456	0	0.013222	0.0352586	0.00220366	0.0264439	0	0.00220366	0.00881465	0	0.00881465	0	0	0	0.00220366	0.00220366	0.00220366	0	0	0	0	0	0.0220366	0.00440732	0.0154256	0	0	0.00220366	0	0.00220366	0	0.00661099	0	0.00881465	0.00220366	0	0	0.00220366	0.00220366	k__Bacteria; p__Proteobacteria; c__Alphaproteobacteria; o__Caulobacterales; f__Caulobacteraceae; g__Caulobacter; s__
OTU_25665	0.0506842	0.00220366	0.013222	0.0154256	0.00440732	0.00661099	0.00220366	0.00661099	0.0264439	0.00440732	0.00881465	0	0	0	0	0	0.00440732	0	0	0.0176293	0.0176293	0.0154256	0.00881465	0.0154256	0.00440732	0.00440732	0.0110183	0.00220366	0	0	0	0	0	0	0	0.00220366	0.00440732	0	k__Bacteria; p__Actinobacteria; c__Thermoleophilia; o__Gaiellales; f__Gaiellaceae; g__; s__
OTU_3261	0.00661099	0.00881465	0.013222	0.00881465	0.0264439	0.00220366	0	0	0.00440732	0.013222	0	0	0	0	0	0	0	0	0	0.0110183	0.0264439	0.0242403	0.00220366	0.0264439	0	0	0.00881465	0.0220366	0.0110183	0	0	0	0	0	0	0	0.00220366	0.00220366	k__Bacteria; p__Acidobacteria; c__Solibacteres; o__Solibacterales; f__; g__; s__
OTU_8232	0	0.00220366	0.0176293	0.00661099	0.00440732	0	0	0	0	0	0	0	0	0	0	0	0	0	0.00220366	0	0.00440732	0.00220366	0.0110183	0	0	0	0	0	0	0	0	0	0	0	0	0	0	0	k__Bacteria; p__Chlorobi; c__OPB56; o__; f__; g__; s__
OTU_3845	0.0242403	0.101368	0.0947575	0.13222	0.0837392	0	0.0154256	0	0	0.00220366	0	0	0.00440732	0	0	0	0	0	0	0.0352586	0.0749245	0.0506842	0.0903502	0.0991648	0	0	0	0	0	0	0	0.00661099	0.00220366	0.00440732	0.00220366	0	0	0	k__Bacteria; p__Actinobacteria; c__Actinobacteria; o__Actinomycetales; f__Nocardioidaceae; g__Friedmanniella; s__
OTU_25388	0.447343	0.229181	0.299698	0.242403	0.220366	0	0	0	0	0.00220366	0	0	0	0.00440732	0	0	0	0	0	0.46938	0.158664	0.105776	0.182904	0.107979	0	0	0.00220366	0	0	0	0	0	0	0	0.00220366	0	0	0	k__Archaea; p__Crenarchaeota; c__Thaumarchaeota; o__Nitrososphaerales; f__Nitrososphaeraceae; g__Candidatus Nitrososphaera; s__SCA1170
OTU_3	0.138831	0.0947575	0.35479	0.176293	0.392252	0.0594989	0.019833	0.0639062	0.0815355	0.13222	0.226977	0.116794	0.0617025	0.107979	0.0528879	0.154256	0.0705172	0.0837392	0.0749245	0.427511	0.220366	0.672117	0.317327	0.709579	0.213755	0.110183	0.37903	0.401067	0.702968	1.43679	0.218163	0.134423	0.171886	0.0528879	0.273254	0.423103	0.394456	0.394456	k__Bacteria; p__Firmicutes; c__Bacilli; o__Bacillales; f__Bacillaceae; g__Bacillus; s__flexus
OTU_3186	0	0.0176293	0.00881465	0	0.0110183	0	0	0	0	0	0	0	0	0	0.00220366	0	0	0	0	0	0.0110183	0.00881465	0	0.00440732	0.00220366	0	0	0	0	0	0	0	0	0.00220366	0.00220366	0	0	0	k__Bacteria; p__Proteobacteria; c__Alphaproteobacteria; o__Rhizobiales; f__Methylobacteriaceae; g__; s__
OTU_36639	0.00220366	0.0308513	0.00661099	0.00220366	0.00220366	0	0	0	0	0.00220366	0	0.00881465	0.00220366	0	0.00661099	0.0176293	0	0	0	0.00661099	0.0352586	0.00220366	0.00220366	0.0110183	0	0	0	0	0	0	0.00220366	0.0154256	0.00220366	0.00661099	0.00440732	0	0	0	k__Bacteria; p__Gemmatimonadetes; c__Gemm-1; o__; f__; g__; s__
OTU_15178	0	0	0	0	0.00881465	0	0	0	0	0	0	0	0	0	0	0	0	0	0	0.00220366	0	0.00881465	0	0.00661099	0	0	0	0	0	0	0	0	0	0	0	0	0	0	k__Bacteria; p__Chloroflexi; c__Ktedonobacteria; o__TK10; f__; g__; s__
OTU_197	0.187311	0.204941	0.178497	0.0683135	0.152053	0.506842	0.0925538	0.315124	0.306309	0.152053	0.0572952	0.0110183	0.0154256	0.0176293	0.0110183	0.00661099	0.143238	0.116794	0.174089	0.218163	0.315124	0.204941	0.118998	0.19833	0.498028	0.105776	0.44514	0.345975	0.418696	0.0859428	0.00661099	0.013222	0.00881465	0.0176293	0.0154256	0.0550916	0.103572	0.149849	k__Bacteria; p__Acidobacteria; c__Solibacteres; o__Solibacterales; f__Solibacteraceae; g__Candidatus Solibacter; s__
OTU_51	0.0374623	0.0462769	0.0925538	0.0639062	0.0837392	0.00661099	0.0110183	0.00881465	0.00881465	0.0110183	0.0242403	0.0705172	0.118998	0.0528879	0.0837392	0.0947575	0.00220366	0	0	0.0771282	0.0594989	0.0771282	0.105776	0.112387	0.0242403	0.0330549	0.00661099	0.019833	0.013222	0.0506842	0.145442	0.185108	0.0815355	0.191719	0.1807	0	0	0	k__Archaea; p__Crenarchaeota; c__Thaumarchaeota; o__Nitrososphaerales; f__Nitrososphaeraceae; g__Candidatus Nitrososphaera; s__SCA1145
OTU_674	0.00881465	0.00661099	0.00661099	0.013222	0.0154256	0.00220366	0	0	0.00440732	0.0154256	0	0.0176293	0.0396659	0.0705172	0.0308513	0.0330549	0	0	0	0.00220366	0.00440732	0.00220366	0.00881465	0.00881465	0.00661099	0	0.00220366	0.00661099	0	0.00220366	0.0352586	0.0440732	0.0374623	0.0528879	0.125609	0	0	0	k__Bacteria; p__Actinobacteria; c__Actinobacteria; o__Actinomycetales; f__Actinosynnemataceae; g__Lentzea; s__albidocapillata
OTU_31947	0.00661099	0.0352586	0.00220366	0.0242403	0.0308513	0	0	0	0.00220366	0	0	0	0	0	0	0	0.00220366	0	0.00440732	0.00661099	0.0418696	0.00881465	0.0264439	0.0330549	0	0	0	0	0	0	0	0	0	0	0	0	0	0	k__Bacteria; p__Proteobacteria; c__Betaproteobacteria; o__SC-I-84; f__; g__; s__
OTU_748	0.0594989	0.0352586	0.0396659	0.0264439	0.0594989	0.019833	0	0.0286476	0.019833	0.0462769	0.00881465	0	0	0	0	0	0	0	0	0.0484806	0.0484806	0.0594989	0.0308513	0.0683135	0.0286476	0	0.0286476	0.0396659	0.0374623	0	0	0	0	0	0	0	0	0	k__Bacteria; p__Acidobacteria; c__[Chloracidobacteria]; o__RB41; f__Ellin6075; g__; s__
OTU_23166	0.204941	0.163071	0.112387	0.200533	0.101368	0.00881465	0	0.0330549	0.013222	0.123405	0.00220366	0.145442	0.147645	0.185108	0.105776	0.231385	0	0	0	0.0969611	0.103572	0.0396659	0.103572	0.0683135	0	0	0.00881465	0.00661099	0.0220366	0.00440732	0.0617025	0.0705172	0.0925538	0.0462769	0.0991648	0	0	0	k__Bacteria; p__Acidobacteria; c__Acidobacteria-6; o__iii1-15; f__; g__; s__
OTU_400	0.0220366	0.215959	0.348179	0.0925538	0.143238	0	0	0	0	0	0	0	0	0	0	0	0	0	0	0.0594989	0.348179	0.409881	0.178497	0.339364	0.00220366	0	0	0	0	0	0	0	0	0	0	0	0	0	k__Bacteria; p__Bacteroidetes; c__[Saprospirae]; o__[Saprospirales]; f__Chitinophagaceae; g__Segetibacter; s__
OTU_21268	0.343771	0.187311	0.317327	0.293087	0.202737	0	0.00220366	0	0	0	0.00220366	0.00220366	0.013222	0	0	0.00220366	0	0	0	0.632451	0.290883	0.255625	0.231385	0.209348	0	0	0	0	0	0	0.00440732	0.00440732	0.00220366	0.00661099	0	0.00220366	0	0	k__Archaea; p__Crenarchaeota; c__Thaumarchaeota; o__Nitrososphaerales; f__Nitrososphaeraceae; g__Candidatus Nitrososphaera; s__SCA1170
OTU_9242	0.0154256	0.0308513	0.00881465	0.0330549	0.0683135	0.013222	0	0.0154256	0.019833	0.0286476	0.00661099	0.00220366	0	0.00220366	0.00220366	0.00661099	0.00440732	0.00440732	0.00220366	0.00220366	0.00881465	0.00881465	0.00440732	0.0154256	0.00440732	0	0.00661099	0.0220366	0.00440732	0.00440732	0	0.00440732	0	0.00220366	0.00220366	0.00220366	0	0.00440732	k__Bacteria; p__Proteobacteria; c__Deltaproteobacteria; o__Myxococcales; f__Haliangiaceae; g__; s__
OTU_616	0.0308513	0.107979	0.130016	0.0396659	0.0683135	0	0	0.00661099	0.00220366	0.013222	0.00440732	0.0352586	0.0176293	0.0242403	0.00881465	0.019833	0.00220366	0.00440732	0	0.0264439	0.127812	0.149849	0.0374623	0.0727209	0.00220366	0.00220366	0.00661099	0	0.00440732	0	0.0330549	0.0110183	0.0264439	0.00220366	0.019833	0	0	0.00220366	k__Bacteria; p__Proteobacteria; c__Betaproteobacteria; o__Burkholderiales; f__Comamonadaceae
OTU_38	0.0991648	0.553119	0.460565	0.299698	0.526675	0.0286476	0	0.0154256	0.0352586	0.00881465	0.00220366	0.00661099	0.00661099	0.00220366	0.00220366	0.00881465	0.00881465	0.0352586	0.0286476	0.0705172	0.656691	0.572952	0.339364	0.676524	0.0330549	0.00220366	0.019833	0.019833	0	0.0154256	0.0242403	0.0176293	0.00440732	0.00881465	0.0220366	0.00220366	0.00661099	0.0264439	k__Bacteria; p__Proteobacteria; c__Betaproteobacteria; o__Burkholderiales
OTU_3402	0	0.0264439	0.0154256	0.00661099	0.0110183	0	0	0	0.00220366	0.00220366	0	0.00220366	0.00220366	0	0	0	0	0	0.00220366	0.00440732	0.0264439	0.0572952	0.00220366	0.00661099	0	0	0	0	0.00661099	0	0	0	0	0.00220366	0	0	0	0.00220366	k__Bacteria; p__Actinobacteria; c__Actinobacteria; o__Actinomycetales; f__Thermomonosporaceae; g__; s__
OTU_18597	0	0.0110183	0.00881465	0.00220366	0.00661099	0.00440732	0	0	0.00220366	0.00220366	0.00220366	0	0	0	0	0	0	0	0	0.00440732	0.013222	0.0176293	0.013222	0.0286476	0.00220366	0	0.00440732	0.0110183	0.0110183	0	0	0	0	0	0	0	0	0	k__Bacteria; p__Actinobacteria; c__Thermoleophilia; o__Solirubrobacterales; f__; g__; s__
OTU_38479	0.00440732	0	0	0.0110183	0	0	0	0	0	0	0	0.00440732	0	0	0.00220366	0	0	0	0	0	0	0	0.00220366	0.00220366	0	0	0	0.00220366	0.00220366	0	0.00220366	0	0	0	0.00220366	0	0	0	k__Bacteria; p__Planctomycetes; c__Planctomycetia; o__Pirellulales; f__Pirellulaceae; g__; s__
OTU_34879	0.013222	0.013222	0.00881465	0.00220366	0.00661099	0	0	0	0.00440732	0	0	0	0	0	0	0	0	0	0	0.00220366	0	0	0	0.00440732	0	0	0	0.00220366	0	0	0	0	0	0	0	0	0	0	k__Bacteria; p__Bacteroidetes; c__[Saprospirae]; o__[Saprospirales]; f__Chitinophagaceae
OTU_551	0.0749245	0.0264439	0.0286476	0.013222	0.0440732	0.182904	0.0749245	0.138831	0.103572	0.0705172	0.0220366	0	0	0	0	0	0	0.0110183	0.0462769	0.138831	0.0374623	0.110183	0.0264439	0.0550916	0.1807	0.0969611	0.116794	0.103572	0.103572	0.00661099	0	0	0	0	0	0	0.00440732	0.0220366	k__Bacteria; p__Acidobacteria; c__Acidobacteriia; o__Acidobacteriales; f__Koribacteraceae; g__Candidatus Koribacter; s__
OTU_3140	0	0	0	0	0.00220366	0	0	0.00881465	0	0.00220366	0.00220366	0	0	0	0	0	0.0176293	0.00220366	0.00881465	0	0	0	0.00220366	0.00661099	0	0	0.00881465	0.013222	0.00881465	0.0110183	0	0	0	0	0.00440732	0.0771282	0.00661099	0.019833	k__Bacteria; p__Firmicutes; c__Clostridia; o__Clostridiales; f__Clostridiaceae; g__Clostridium; s__
OTU_5938	0.00220366	0.0154256	0.00440732	0.00440732	0.00220366	0.00220366	0.0286476	0.0154256	0.00881465	0.00440732	0.00661099	0.00881465	0.00440732	0.00220366	0.0110183	0.0176293	0	0	0	0.00661099	0.00661099	0.00881465	0.0242403	0.00440732	0.0110183	0.112387	0.0154256	0.00881465	0.00440732	0.0110183	0.00661099	0.00220366	0.00220366	0	0.0154256	0.00661099	0	0.00881465	k__Bacteria; p__Actinobacteria; c__Actinobacteria; o__Actinomycetales; f__Thermomonosporaceae; g__Actinomadura; s__vinacea
OTU_1102	0.0110183	0.0286476	0.0550916	0.0264439	0.0286476	0.0110183	0.00220366	0.013222	0.0110183	0.00440732	0.00220366	0.00220366	0.00440732	0	0.00440732	0.00440732	0	0	0.00661099	0.00881465	0.0330549	0.0639062	0.0374623	0.0286476	0.00661099	0.0242403	0.0330549	0.013222	0.00661099	0.00220366	0	0	0.00440732	0.00220366	0.00220366	0	0.00220366	0	k__Bacteria; p__Planctomycetes; c__Phycisphaerae; o__CPla-3; f__; g__; s__
OTU_12431	0.00440732	0.0154256	0	0.0242403	0.013222	0.00220366	0.00440732	0.00220366	0	0.00220366	0.00220366	0	0.0154256	0.0154256	0.0110183	0.00661099	0.00220366	0.00220366	0.00220366	0.00220366	0.00440732	0	0.00440732	0.00440732	0	0	0	0.00220366	0.00661099	0	0.00661099	0.013222	0.0154256	0.00881465	0.00440732	0	0	0	k__Bacteria; p__Proteobacteria; c__Betaproteobacteria; o__MND1; f__; g__; s__
OTU_15973	0.00881465	0.00440732	0.00220366	0.00220366	0	0	0	0	0	0	0	0	0.00220366	0.00220366	0	0	0	0	0	0.00661099	0	0.00440732	0.00661099	0.00220366	0	0	0.00220366	0	0	0.00661099	0.00220366	0	0	0	0	0	0	0	k__Bacteria; p__Verrucomicrobia; c__[Spartobacteria]; o__[Chthoniobacterales]; f__[Chthoniobacteraceae]; g__; s__
OTU_4317	0.00661099	0.0154256	0.0220366	0.0110183	0.00440732	0	0	0	0	0	0	0	0	0	0	0	0	0	0	0.013222	0.00440732	0.00220366	0.00881465	0	0	0	0	0	0	0	0	0	0	0	0	0	0	0	k__Bacteria; p__Actinobacteria; c__MB-A2-108; o__0319-7L14; f__; g__; s__
OTU_2256	0.0330549	0.0418696	0.019833	0.0374623	0.00881465	0.0308513	0.00220366	0.0176293	0.0308513	0.0286476	0.013222	0.00220366	0.00661099	0	0.00661099	0	0	0	0.00220366	0.0440732	0.019833	0.013222	0.0286476	0.0264439	0.0264439	0.00440732	0.00881465	0.0176293	0.0176293	0.00881465	0.00661099	0.00220366	0.00220366	0.00220366	0.00661099	0	0.00661099	0	k__Bacteria; p__Acidobacteria; c__Acidobacteria-5; o__; f__; g__; s__
OTU_1960	0.0110183	0.0396659	0.0440732	0.0352586	0.0374623	0	0	0	0	0	0	0	0	0	0	0	0	0	0	0.00440732	0.019833	0.0242403	0.0374623	0.0264439	0	0	0	0	0	0	0	0	0.00220366	0	0	0	0	0	k__Bacteria; p__Actinobacteria; c__Actinobacteria; o__Actinomycetales
OTU_3334	0.00440732	0.00220366	0.00220366	0	0	0	0	0.00220366	0	0.00440732	0	0	0.00220366	0	0.00661099	0	0	0.00220366	0	0.0176293	0.00220366	0	0	0.00440732	0	0	0.0176293	0.00661099	0.0176293	0	0	0.00220366	0	0	0.00220366	0	0	0	k__Bacteria; p__Planctomycetes; c__Planctomycetia; o__Gemmatales; f__Gemmataceae; g__; s__
OTU_18078	0.00440732	0.00220366	0	0.0110183	0	0	0	0	0	0	0	0	0	0	0	0.00220366	0	0	0	0.0661099	0.00881465	0	0.00440732	0.00661099	0	0	0	0	0	0	0	0	0	0	0	0	0	0	k__Bacteria; p__Chloroflexi; c__Chloroflexi; o__[Roseiflexales]; f__; g__; s__
OTU_2495	0.00881465	0.0110183	0	0.00661099	0.00661099	0	0	0	0	0	0	0.00881465	0.00220366	0.00661099	0.013222	0.0154256	0	0	0	0.0110183	0.0110183	0.00220366	0.00881465	0.0110183	0	0	0	0	0	0	0.0110183	0.00661099	0.00440732	0.00440732	0.013222	0	0	0	k__Bacteria; p__Acidobacteria; c__[Chloracidobacteria]; o__11-24; f__; g__; s__
OTU_20059	0.00220366	0.0374623	0.0286476	0.0154256	0.0110183	0.00440732	0.0242403	0	0	0	0	0.00220366	0.00440732	0.0176293	0.00881465	0.00881465	0	0	0	0.00220366	0.00881465	0.00440732	0.00220366	0.0154256	0	0	0	0	0.00220366	0	0.00440732	0.00220366	0.019833	0.00881465	0.013222	0	0	0	k__Bacteria; p__Proteobacteria; c__Alphaproteobacteria; o__Rhizobiales; f__Hyphomicrobiaceae; g__Devosia; s__
OTU_2966	0	0.00220366	0.00661099	0.00440732	0.00661099	0.00661099	0.00220366	0.00440732	0.013222	0.0176293	0.0440732	0	0	0	0	0	0.019833	0	0.00440732	0.00440732	0.00220366	0.00661099	0	0	0.0286476	0.00440732	0.0110183	0.00440732	0.0110183	0.0264439	0	0.00220366	0	0.00220366	0.00220366	0.00661099	0.00220366	0	k__Bacteria; p__Planctomycetes; c__Planctomycetia; o__Pirellulales; f__Pirellulaceae; g__; s__
OTU_29835	0.00440732	0.0154256	0.0176293	0.00661099	0.0176293	0	0	0.00440732	0	0.00440732	0	0	0	0.00440732	0	0.00220366	0	0	0	0.00440732	0.0330549	0.013222	0.013222	0.0220366	0	0	0.00220366	0.00220366	0.0176293	0	0	0	0.00440732	0.00440732	0.00661099	0	0	0.00661099	k__Bacteria; p__Acidobacteria; c__Solibacteres; o__Solibacterales; f__; g__; s__
OTU_10033	0.0154256	0.0176293	0.00440732	0.0176293	0.00220366	0.0154256	0	0.0242403	0.0308513	0.0418696	0.00440732	0	0.00661099	0.00220366	0.0110183	0.00661099	0.0374623	0.0286476	0.013222	0.00661099	0.00661099	0.00440732	0.019833	0	0.00220366	0	0.019833	0.0374623	0.0264439	0.00220366	0.00440732	0.00220366	0.00661099	0.00440732	0.00220366	0.00661099	0.00440732	0.0176293	k__Bacteria; p__Planctomycetes; c__Planctomycetia; o__Pirellulales; f__Pirellulaceae; g__A17; s__
OTU_13801	0	0	0	0	0.00220366	0	0.00220366	0	0	0	0	0	0	0	0	0	0.00220366	0	0	0	0	0	0	0.00220366	0	0	0	0.0110183	0	0.00220366	0	0	0	0	0	0	0.00220366	0	k__Bacteria; p__Planctomycetes; c__Planctomycetia; o__Gemmatales; f__Gemmataceae; g__; s__
OTU_43474	0.013222	0.13222	0.0815355	0.0352586	0.149849	0.0110183	0.00661099	0.0110183	0.0110183	0.00220366	0.00220366	0	0.0176293	0.00220366	0.00661099	0.00881465	0.00661099	0.013222	0.00220366	0.00661099	0.0617025	0.0683135	0.0308513	0.0639062	0.00220366	0.00440732	0.00440732	0.0176293	0.00661099	0.00661099	0.00661099	0.0154256	0.00440732	0.013222	0.0176293	0.00440732	0.0176293	0.00440732	k__Bacteria; p__Proteobacteria; c__Betaproteobacteria; o__Burkholderiales; f__Oxalobacteraceae
OTU_13743	0.143238	0.193922	0.121201	0.275458	0.163071	0.0176293	0.00220366	0.013222	0.013222	0.0242403	0.00220366	0.110183	0.152053	0.158664	0.15646	0.121201	0.00220366	0.00220366	0	0.182904	0.158664	0.11459	0.215959	0.143238	0.0110183	0	0.00440732	0.00661099	0.0176293	0.00881465	0.251218	0.154256	0.110183	0.326142	0.200533	0	0	0.00220366	k__Bacteria; p__Actinobacteria; c__Thermoleophilia; o__Solirubrobacterales; f__Solirubrobacteraceae; g__; s__
OTU_348	0.0617025	0.0572952	0.0705172	0.116794	0.0683135	0	0	0	0	0	0	0.0176293	0.0264439	0.0110183	0.0110183	0.0110183	0	0	0	0.174089	0.130016	0.147645	0.154256	0.158664	0	0	0	0	0.00440732	0	0.0286476	0.019833	0.0264439	0.0396659	0.019833	0.00220366	0	0	k__Bacteria; p__Chloroflexi; c__TK10; o__; f__; g__; s__
OTU_165	0.0110183	0.0462769	0.0220366	0.0506842	0.0418696	0.487009	0.795522	0.224774	0.299698	0.218163	0.0859428	0.013222	0.00881465	0.013222	0.00440732	0.00661099	0.383437	0.368012	0.127812	0.0330549	0.0308513	0.0242403	0.0418696	0.0550916	0.244607	0.729412	0.187311	0.101368	0.134423	0.0969611	0.0110183	0.00220366	0.00881465	0	0.0154256	0.440732	0.963001	0.282069	k__Bacteria; p__Actinobacteria; c__Thermoleophilia; o__Solirubrobacterales; f__Conexibacteraceae
OTU_31718	0.00440732	0.0550916	0.0639062	0.0264439	0.0440732	0	0	0	0	0	0	0	0	0	0	0	0	0	0	0.00220366	0.0639062	0.0617025	0.0484806	0.0727209	0	0	0	0	0	0	0	0	0	0	0.00220366	0	0	0	k__Bacteria; p__Bacteroidetes; c__[Saprospirae]; o__[Saprospirales]; f__Chitinophagaceae; g__Segetibacter; s__
OTU_13540	0.00220366	0	0	0	0	0	0	0	0	0	0	0	0	0	0	0.00220366	0	0	0	0	0	0	0	0.00220366	0	0	0	0	0	0	0	0	0	0	0	0	0	0	k__Bacteria; p__FBP; c__; o__; f__; g__; s__
OTU_2705	0	0.00440732	0.00440732	0.0110183	0.019833	0.0683135	0.0242403	0	0.00661099	0	0.0220366	0	0	0	0	0	0	0	0	0	0.0374623	0.0176293	0.00220366	0.013222	0.00881465	0	0	0	0	0.00220366	0	0	0	0	0	0	0	0	k__Bacteria; p__Acidobacteria; c__Acidobacteriia; o__Acidobacteriales; f__Acidobacteriaceae
OTU_1571	0.013222	0.00881465	0.0462769	0.00440732	0.013222	0.00220366	0	0.00440732	0	0.00881465	0	0.013222	0.013222	0.0176293	0.00220366	0.0242403	0	0	0	0.013222	0.00881465	0.00881465	0.00440732	0.013222	0.00220366	0	0	0	0	0	0.00881465	0.013222	0.0242403	0	0.00881465	0	0	0	k__Bacteria; p__Bacteroidetes; c__[Saprospirae]; o__[Saprospirales]; f__Chitinophagaceae; g__; s__
OTU_24655	0	0.00440732	0.00440732	0.0110183	0.00220366	0.00220366	0	0.00440732	0	0	0	0.0110183	0.0154256	0.00440732	0	0	0	0.00220366	0	0.00440732	0.00220366	0.00661099	0.00881465	0.00220366	0	0	0.00440732	0	0	0	0	0.00661099	0.00881465	0	0.00440732	0	0	0	k__Bacteria; p__Planctomycetes; c__Planctomycetia; o__Pirellulales; f__Pirellulaceae; g__Pirellula; s__
OTU_1618	0.0352586	0.0154256	0.0154256	0.0506842	0.0506842	0.00661099	0	0.00440732	0.00881465	0.019833	0	0	0	0	0.00440732	0	0	0	0.00220366	0.0705172	0.0727209	0.0308513	0.0286476	0.0352586	0.00881465	0	0.0264439	0.0330549	0.0176293	0	0	0	0	0	0.00220366	0	0	0	k__Bacteria; p__Proteobacteria; c__Alphaproteobacteria; o__Rhizobiales; f__Xanthobacteraceae; g__Labrys; s__
OTU_468	0.0286476	0.0793318	0.0793318	0.0793318	0.0771282	0.00881465	0.00440732	0.013222	0	0.0176293	0	0.202737	0.149849	0.213755	0.103572	0.19833	0.00220366	0	0	0.0154256	0.0396659	0.0220366	0.0352586	0.019833	0	0	0	0	0.00220366	0	0.235792	0.127812	0.125609	0.15646	0.196126	0	0	0.00220366	k__Bacteria; p__Actinobacteria; c__Actinobacteria; o__Actinomycetales; f__Nocardioidaceae; g__; s__
OTU_414	0.0396659	0.0683135	0.0528879	0.0572952	0.0705172	0.00220366	0.00220366	0.0418696	0.0154256	0.0330549	0.00440732	0.0110183	0.0352586	0.0440732	0.0110183	0.0352586	0.00220366	0.00440732	0.00220366	0.0308513	0.0661099	0.0749245	0.0550916	0.0661099	0.00220366	0.00220366	0.0110183	0.0176293	0.00881465	0.019833	0.013222	0.0242403	0.0462769	0.0418696	0.0661099	0	0	0	k__Bacteria; p__Proteobacteria; c__Alphaproteobacteria; o__Rhizobiales; f__Hyphomicrobiaceae; g__Devosia; s__
OTU_1376	0.0705172	0.0528879	0.0705172	0.0771282	0.0969611	0.00440732	0	0	0.00440732	0.019833	0	0.00881465	0.0330549	0.0352586	0.0176293	0.0286476	0.00220366	0	0	0.0837392	0.0242403	0.0484806	0.0793318	0.0440732	0.00440732	0.00220366	0.00220366	0.00220366	0.00220366	0.00881465	0.0374623	0.0154256	0.0242403	0.0352586	0.0176293	0.00661099	0.00661099	0.00661099	k__Bacteria; p__Actinobacteria; c__Actinobacteria; o__Actinomycetales
OTU_507	0.0220366	0.0286476	0.0264439	0.0462769	0.0220366	0.00440732	0	0.019833	0	0.0286476	0	0.11459	0.141034	0.0859428	0.134423	0.101368	0	0	0	0.019833	0.019833	0.0154256	0.0308513	0.0110183	0	0	0	0	0.00440732	0	0.0528879	0.0550916	0.0550916	0.0308513	0.0683135	0	0	0	k__Bacteria; p__Acidobacteria; c__Acidobacteria-6; o__iii1-15; f__mb2424; g__; s__
OTU_2141	0.00220366	0.0242403	0.0330549	0.00220366	0.0154256	0	0	0	0	0.00881465	0	0	0.00220366	0	0	0.00220366	0	0	0	0	0.019833	0.125609	0.0176293	0.165275	0	0	0.0110183	0	0	0	0.00440732	0.00220366	0	0.00220366	0.0110183	0	0	0	k__Bacteria; p__Actinobacteria; c__Actinobacteria; o__Actinomycetales; f__Micromonosporaceae; g__Actinoplanes; s__
OTU_19132	0.0462769	0.0308513	0.0639062	0.0374623	0.0550916	0.00881465	0.0220366	0	0.00220366	0.00220366	0.00220366	0.00661099	0.00661099	0.0154256	0.0176293	0.013222	0	0	0	0.130016	0.019833	0.0506842	0.0352586	0.103572	0.00220366	0	0.00440732	0.00881465	0.00440732	0	0.00440732	0.0264439	0.00881465	0.0220366	0.0220366	0	0.00661099	0	k__Bacteria; p__Actinobacteria; c__Thermoleophilia; o__Gaiellales; f__Gaiellaceae; g__; s__
OTU_479	0.019833	0.0528879	0.0639062	0.0352586	0.0925538	0	0	0	0	0	0	0	0	0	0	0	0	0	0	0.0771282	0.0925538	0.193922	0.0550916	0.125609	0	0	0.00220366	0.00220366	0	0.00661099	0	0	0	0	0	0	0	0	k__Bacteria; p__Chloroflexi; c__C0119; o__; f__; g__; s__
OTU_5717	0.00661099	0.0176293	0.0330549	0.00661099	0.0154256	0	0	0	0.00440732	0	0	0	0	0	0	0	0	0	0.00220366	0.00661099	0.019833	0.0594989	0.00881465	0.00440732	0.00440732	0	0.0110183	0.00661099	0.00661099	0	0	0	0	0	0	0	0	0.00220366	k__Bacteria; p__Chloroflexi; c__SHA-26; o__; f__; g__; s__
OTU_1638	0.0617025	0.0440732	0.0220366	0.0286476	0.0176293	0	0	0	0	0.00220366	0.00440732	0	0	0	0	0	0	0	0	0.0154256	0.00881465	0.00881465	0.0176293	0.0154256	0	0	0	0	0.00220366	0	0	0	0	0	0	0	0	0.00220366	k__Bacteria; p__Nitrospirae; c__Nitrospira; o__Nitrospirales; f__0319-6A21; g__; s__
OTU_3883	0.0661099	0.0484806	0.0462769	0.0286476	0.0264439	0	0	0	0	0.00440732	0.00440732	0	0	0	0	0	0	0	0	0.0661099	0.0374623	0.0396659	0.0220366	0.0440732	0	0	0.00440732	0.00220366	0.00881465	0.0110183	0	0	0	0	0	0	0	0	k__Bacteria; p__Bacteroidetes; c__[Saprospirae]; o__[Saprospirales]; f__Chitinophagaceae; g__; s__
OTU_41771	0	0.00661099	0.00220366	0.0176293	0.00661099	0	0	0	0	0	0	0.019833	0.0352586	0.019833	0.0528879	0.0418696	0	0	0	0	0.00440732	0	0.0330549	0.00661099	0	0	0	0	0	0	0.0220366	0.0308513	0.0110183	0.0484806	0.0374623	0.00220366	0	0	k__Bacteria; p__Acidobacteria; c__iii1-8; o__DS-18; f__; g__; s__
OTU_9320	0.0264439	0.0771282	0.0440732	0.0859428	0.0396659	0	0	0.00661099	0.00661099	0	0	0.00220366	0.00440732	0.00220366	0	0.00881465	0	0	0	0.0220366	0.0220366	0.00881465	0.0484806	0.0242403	0	0	0	0.00220366	0	0	0.00440732	0.00440732	0.00440732	0.00661099	0.00440732	0	0	0	k__Bacteria; p__Proteobacteria; c__Gammaproteobacteria; o__Xanthomonadales; f__Sinobacteraceae; g__; s__
OTU_7959	0.00440732	0.00220366	0.00440732	0	0	0	0	0	0	0	0	0	0	0	0	0	0	0.00220366	0	0	0	0	0.00220366	0.00440732	0	0	0	0	0	0	0	0	0	0	0	0	0	0	k__Bacteria; p__Proteobacteria; c__Gammaproteobacteria; o__Legionellales; f__Coxiellaceae; g__; s__
OTU_212	0.101368	0.319531	0.176293	0.383437	0.182904	0.00220366	0	0.00881465	0	0.00440732	0.00440732	0.127812	0.112387	0.118998	0.0969611	0.0793318	0	0.00220366	0	0.105776	0.154256	0.0837392	0.176293	0.107979	0	0.00220366	0	0	0	0	0.0903502	0.0925538	0.0771282	0.11459	0.112387	0	0	0	k__Bacteria; p__Actinobacteria; c__Thermoleophilia; o__Solirubrobacterales; f__; g__; s__
OTU_2012	0.00440732	0.0264439	0.0572952	0.0242403	0.0308513	0	0.00220366	0.00220366	0	0.0110183	0	0.00220366	0	0	0.00220366	0	0	0	0	0	0.0462769	0.0969611	0.0176293	0.149849	0	0	0.00661099	0	0	0	0.00220366	0	0	0.00440732	0.00220366	0	0	0	k__Bacteria; p__Actinobacteria; c__Actinobacteria; o__Actinomycetales; f__Micromonosporaceae; g__Actinoplanes; s__
OTU_29560	0.0418696	0.0374623	0.0440732	0.00881465	0.0484806	0.0264439	0.0418696	0.0374623	0.0220366	0.0330549	0.0749245	0	0	0	0	0	0.0110183	0.013222	0.00220366	0.0154256	0.0308513	0.0308513	0.00881465	0.0308513	0.0242403	0.00440732	0.0286476	0.0330549	0.0308513	0.00881465	0	0	0	0	0	0.00220366	0.00220366	0	k__Bacteria; p__Acidobacteria; c__Acidobacteriia; o__Acidobacteriales; f__Koribacteraceae; g__; s__
OTU_31130	0.0617025	0.0352586	0.0484806	0.0154256	0.0396659	0	0	0.0330549	0.00881465	0.0617025	0	0.0286476	0.00881465	0.019833	0.0154256	0.0220366	0.00440732	0.0110183	0.013222	0.0418696	0.0352586	0.0308513	0.0330549	0.0264439	0.00661099	0	0.00661099	0.0154256	0	0.013222	0.013222	0.0352586	0.0330549	0.00220366	0.0264439	0	0.00440732	0.013222	k__Bacteria; p__Proteobacteria; c__Betaproteobacteria; o__Burkholderiales; f__Comamonadaceae
OTU_29244	0.0242403	0.0617025	0.121201	0.0286476	0.0947575	0.0572952	0.013222	0.0264439	0.0418696	0.0771282	0.0220366	0.00881465	0.0176293	0.0154256	0.00440732	0.00220366	0.00440732	0.00661099	0.0242403	0.013222	0.019833	0.019833	0.013222	0.019833	0.0352586	0	0.0110183	0.0484806	0.0661099	0.013222	0.00881465	0.00661099	0.013222	0.00220366	0.00661099	0	0.0220366	0.0330549	k__Bacteria; p__Actinobacteria; c__Actinobacteria; o__Actinomycetales; f__Intrasporangiaceae; g__Terracoccus; s__
OTU_403	0.0154256	0.00881465	0.00661099	0.00220366	0.0242403	0.0396659	0.0264439	0.00440732	0.0220366	0.019833	0.0528879	0	0	0	0	0	0.00220366	0	0	0.019833	0.019833	0.00661099	0.00220366	0.00661099	0.189515	0.0859428	0.019833	0.0771282	0.0286476	0.711783	0	0	0	0	0	0	0	0.00220366	k__Bacteria; p__Proteobacteria; c__Betaproteobacteria; o__Burkholderiales; f__Burkholderiaceae; g__Burkholderia
OTU_2740	0.0484806	0.0330549	0.0683135	0.0110183	0.0330549	0.0705172	0.0396659	0.00220366	0.0550916	0.0110183	0.178497	0	0	0	0	0	0	0	0	0.0418696	0.0286476	0.0705172	0.0110183	0.0308513	0.0617025	0.0462769	0.00440732	0.0639062	0.0242403	0.0639062	0	0	0	0	0	0	0	0	k__Bacteria; p__Acidobacteria; c__Acidobacteriia; o__Acidobacteriales; f__Acidobacteriaceae; g__; s__
OTU_271	0.0176293	0.013222	0.0264439	0.019833	0.0220366	0.00220366	0.00220366	0.00220366	0	0.00881465	0	0.019833	0.0154256	0.0528879	0.019833	0.0374623	0	0	0	0.0220366	0.0110183	0.00440732	0.0220366	0.0176293	0	0	0.00220366	0	0	0.00220366	0.0330549	0.0330549	0.0705172	0.019833	0.0947575	0	0.00220366	0	k__Bacteria; p__Proteobacteria; c__Alphaproteobacteria; o__Rhizobiales; f__Phyllobacteriaceae; g__Mesorhizobium; s__
OTU_567	0.147645	0.0969611	0.0947575	0.0286476	0.0550916	0.0859428	0.0242403	0.0484806	0.101368	0.0594989	0.013222	0	0	0.00220366	0	0	0.013222	0.0330549	0.00661099	0.0683135	0.0771282	0.0837392	0.0396659	0.107979	0.0881465	0.0110183	0.0286476	0.0528879	0.0396659	0.0220366	0	0	0	0	0	0.00440732	0.0220366	0.00440732	k__Bacteria; p__Acidobacteria; c__Solibacteres; o__Solibacterales; f__Solibacteraceae; g__Candidatus Solibacter; s__
OTU_2199	0.00661099	0.0330549	0.013222	0.019833	0.0242403	0	0	0.00881465	0.00220366	0	0	0.00220366	0.00220366	0.00220366	0.00661099	0	0	0	0	0.0176293	0.0352586	0.0176293	0.0220366	0.0308513	0	0	0.00661099	0	0	0	0.00220366	0.00440732	0	0.0220366	0.00220366	0	0.00220366	0	k__Bacteria; p__Chloroflexi; c__Chloroflexi; o__[Roseiflexales]; f__[Kouleothrixaceae]; g__; s__
OTU_28984	0.0396659	0.0396659	0.0330549	0.0418696	0.0308513	0	0	0.0110183	0.00220366	0.0176293	0.00220366	0.0220366	0.013222	0.0264439	0.0110183	0.0286476	0.00220366	0	0.00661099	0.0683135	0.0418696	0.0484806	0.0572952	0.0286476	0.00661099	0	0.0242403	0.00661099	0.0110183	0	0.00881465	0.0220366	0.019833	0.0176293	0.0154256	0	0.00220366	0	k__Bacteria; p__Proteobacteria; c__Gammaproteobacteria; o__Xanthomonadales; f__Sinobacteraceae; g__; s__
OTU_46	0.619229	0.268847	0.365808	0.233588	0.196126	0.00220366	0.00220366	0	0	0	0.00220366	0	0	0	0	0	0	0	0	0.546508	0.145442	0.24681	0.141034	0.143238	0.00881465	0.00220366	0	0	0	0	0	0	0	0	0	0	0	0	k__Bacteria; p__Actinobacteria; c__Thermoleophilia; o__Gaiellales; f__Gaiellaceae; g__; s__
OTU_5081	0.00440732	0.013222	0.0176293	0.00220366	0.00881465	0	0	0	0	0	0	0	0	0	0	0	0	0	0	0.00440732	0.00881465	0.00220366	0.00440732	0.0110183	0.00220366	0	0	0	0	0	0	0	0	0	0	0	0	0	k__Bacteria; p__Gemmatimonadetes; c__Gemmatimonadetes; o__Gemmatimonadales; f__; g__; s__
OTU_8639	0	0.00881465	0	0.0352586	0	0	0	0	0	0	0	0	0	0	0	0	0	0	0	0	0.0110183	0	0.0242403	0.00440732	0	0	0	0	0	0	0	0	0	0	0	0	0	0	k__Bacteria; p__Bacteroidetes; c__[Saprospirae]; o__[Saprospirales]; f__Chitinophagaceae; g__; s__
OTU_553	0.169682	0.0440732	0.0815355	0.0154256	0.013222	0.116794	0.0418696	0.0462769	0.0859428	0.0617025	0.412085	0.00661099	0	0	0	0	0.0506842	0.0176293	0.0154256	0.182904	0.019833	0.0528879	0.0176293	0.0308513	0.0881465	0.019833	0.0374623	0.0330549	0.0374623	0.0462769	0.00661099	0	0	0	0	0.013222	0.013222	0.0110183	k__Bacteria; p__Actinobacteria; c__Thermoleophilia; o__Gaiellales; f__Gaiellaceae; g__; s__
OTU_1353	0.0506842	0.0220366	0.0330549	0.013222	0.0176293	0	0	0.0110183	0	0	0	0	0	0	0	0	0.00220366	0.00440732	0.0506842	0.0286476	0.013222	0.00661099	0.0110183	0.0110183	0.00220366	0	0.00220366	0	0	0	0	0	0	0	0	0	0.00220366	0.0242403	k__Bacteria; p__Chloroflexi; c__Anaerolineae; o__SHA-20; f__; g__; s__
OTU_3019	0	0.0264439	0.0176293	0.00440732	0.00220366	0	0	0	0	0	0	0	0.00881465	0.00220366	0.00220366	0	0	0	0	0	0.00881465	0.147645	0.00661099	0.00220366	0	0	0	0	0	0	0	0.00220366	0.00440732	0.00220366	0	0	0	0	k__Bacteria; p__Bacteroidetes; c__[Saprospirae]; o__[Saprospirales]; f__Chitinophagaceae; g__Chitinophaga; s__
OTU_2571	0.0396659	0.019833	0.0242403	0.0308513	0.00881465	0.00440732	0	0.0330549	0.013222	0.0506842	0.0110183	0	0.00440732	0.0110183	0.00881465	0.00661099	0.00661099	0.00440732	0.00881465	0.019833	0.0308513	0.0154256	0.0110183	0.019833	0.00440732	0	0.0462769	0.013222	0.0286476	0	0.00220366	0.00220366	0.00881465	0.00661099	0.00220366	0	0.00220366	0.0110183	k__Bacteria; p__Actinobacteria; c__Thermoleophilia; o__Gaiellales; f__Gaiellaceae; g__; s__
OTU_326	0.00661099	0.0396659	0.013222	0.0374623	0.0286476	0.00220366	0	0.00881465	0	0.00220366	0	0.0594989	0.0440732	0.0374623	0.0308513	0.0374623	0	0	0	0.0396659	0.121201	0.0484806	0.0594989	0.0771282	0	0	0	0	0	0	0.0771282	0.0639062	0.0947575	0.0462769	0.0991648	0	0	0	k__Bacteria; p__Proteobacteria; c__Alphaproteobacteria; o__Rhodospirillales; f__Rhodospirillaceae; g__Skermanella; s__
OTU_2200	0.0594989	0.0462769	0.0286476	0.0264439	0.0572952	0.0264439	0.0220366	0.0639062	0.101368	0.0528879	0.0683135	0	0.00220366	0	0	0.00440732	0.0110183	0.00661099	0.019833	0.0550916	0.0396659	0.0286476	0.0308513	0.0330549	0.013222	0.00440732	0.0352586	0.0506842	0.0661099	0.013222	0.00220366	0.00220366	0	0.00881465	0.00220366	0.00220366	0	0.00661099	k__Bacteria; p__Proteobacteria; c__Alphaproteobacteria; o__Ellin329; f__; g__; s__
OTU_5889	0	0	0	0	0.00220366	0	0	0.00220366	0	0.00220366	0	0.00440732	0.00220366	0.0154256	0.00661099	0.00220366	0	0	0	0	0	0	0	0	0	0	0	0	0	0	0.0110183	0.00220366	0.0176293	0.00220366	0.00881465	0	0	0	k__Bacteria; p__Proteobacteria; c__Deltaproteobacteria; o__Myxococcales; f__Nannocystaceae; g__Plesiocystis; s__
OTU_2075	0.00220366	0	0.0110183	0.00220366	0.00440732	0	0	0	0	0	0	0	0.0110183	0.00220366	0.0110183	0.00440732	0	0	0	0.00881465	0.013222	0.00440732	0.0110183	0.0154256	0	0	0	0	0	0	0.00440732	0.0110183	0.00440732	0.00661099	0.00220366	0	0	0	k__Bacteria; p__Chloroflexi; c__Chloroflexi; o__Chloroflexales
OTU_32999	0.0374623	0.0947575	0.112387	0.0506842	0.0925538	0.00661099	0.00440732	0.0330549	0.0176293	0.0176293	0.00440732	0.00220366	0.00440732	0.00440732	0.00220366	0	0.0154256	0.0154256	0.00220366	0.0220366	0.0617025	0.1807	0.0506842	0.0528879	0.0110183	0	0.013222	0.00220366	0	0	0.00661099	0.00220366	0.00881465	0	0.00440732	0	0.00440732	0.00220366	k__Bacteria; p__Proteobacteria; c__Betaproteobacteria; o__Burkholderiales; f__Comamonadaceae; g__Variovorax; s__paradoxus
OTU_281	0.0220366	0.0286476	0.0418696	0.0749245	0.0176293	0.0683135	0.019833	0.0572952	0.158664	0.0903502	0.00661099	0.0837392	0.0749245	0.0771282	0.105776	0.0572952	0.0815355	0.0484806	0.00440732	0.0749245	0.0330549	0.0308513	0.0484806	0.0330549	0.0727209	0.0154256	0.110183	0.295291	0.127812	0.00220366	0.0572952	0.0506842	0.0594989	0.0330549	0.0484806	0.0771282	0.136627	0.013222	k__Bacteria; p__Proteobacteria; c__Alphaproteobacteria; o__Rhizobiales; f__Hyphomicrobiaceae; g__; s__
OTU_1369	0.0925538	0.125609	0.0550916	0.103572	0.0749245	0.00440732	0	0.0176293	0	0.00661099	0	0.0572952	0.0374623	0.013222	0.0308513	0.019833	0	0.0176293	0.15646	0.121201	0.167478	0.0374623	0.105776	0.0969611	0	0	0.0176293	0	0	0	0.0264439	0.0440732	0.0242403	0.0330549	0.0154256	0	0.00881465	0.0925538	k__Bacteria; p__Chloroflexi; c__Anaerolineae; o__envOPS12; f__; g__; s__
OTU_506	0.0308513	0.101368	0.0484806	0.0837392	0.0572952	0	0	0	0	0	0	0	0	0	0	0	0.00220366	0	0	0.0484806	0.149849	0.0947575	0.0639062	0.0925538	0	0	0	0	0.00220366	0.00440732	0	0	0	0	0	0	0	0	k__Bacteria; p__Acidobacteria; c__Solibacteres; o__Solibacterales; f__; g__; s__
OTU_636	0.0815355	0.0264439	0.0330549	0.00661099	0.0484806	0.101368	0.019833	0.0352586	0.0440732	0.0484806	0.187311	0.00220366	0	0.00220366	0.00220366	0	0.0771282	0.0176293	0.0176293	0.110183	0.00881465	0.0418696	0.0110183	0.0176293	0.149849	0.0264439	0.0440732	0.0264439	0.0352586	0.0947575	0.00440732	0	0.00220366	0	0	0.0110183	0.013222	0.0220366	k__Bacteria; p__Actinobacteria; c__Thermoleophilia; o__Gaiellales; f__Gaiellaceae; g__; s__
OTU_30955	0.00881465	0.0418696	0.0264439	0.0374623	0.0264439	0	0	0.00440732	0	0.00440732	0.00220366	0.013222	0.019833	0.019833	0.0176293	0.0154256	0	0	0	0.0418696	0.0528879	0.0484806	0.0484806	0.0462769	0.0110183	0	0	0	0.00440732	0.00220366	0.013222	0.00661099	0.00440732	0.00220366	0.0110183	0	0	0	k__Bacteria; p__Planctomycetes; c__Phycisphaerae; o__WD2101; f__; g__; s__
OTU_23296	0	0.013222	0.0176293	0.00440732	0.00440732	0	0	0	0	0.0176293	0	0	0	0.00440732	0	0.00881465	0	0	0	0	0.0110183	0.013222	0.00661099	0.00661099	0.00220366	0.00220366	0	0	0	0	0.00220366	0	0.00661099	0	0.00661099	0	0	0	k__Bacteria; p__Bacteroidetes; c__[Saprospirae]; o__[Saprospirales]; f__Chitinophagaceae; g__Flavisolibacter; s__
OTU_6423	0.0110183	0.11459	0.127812	0.0484806	0.141034	0.0308513	0.00440732	0.00220366	0.00440732	0	0.00661099	0	0.0154256	0	0	0.00440732	0.00440732	0.00661099	0.00220366	0.00661099	0.0771282	0.176293	0.0705172	0.149849	0.019833	0.00220366	0.00440732	0.0154256	0.00220366	0.00440732	0.00220366	0.00881465	0	0.00220366	0.013222	0	0	0	k__Bacteria; p__Proteobacteria; c__Betaproteobacteria; o__Burkholderiales; f__Oxalobacteraceae; g__; s__
OTU_20676	0.00881465	0	0	0.00220366	0	0	0	0	0	0	0	0	0	0	0	0	0	0	0	0.00661099	0.00220366	0	0.00220366	0	0	0	0	0	0	0	0	0	0	0	0	0	0	0	k__Bacteria; p__Verrucomicrobia; c__[Pedosphaerae]; o__[Pedosphaerales]; f__; g__; s__
OTU_288	0.0639062	0.0639062	0.0440732	0.0572952	0.107979	0.00220366	0.00881465	0.0484806	0.0286476	0.0418696	0	0	0	0	0	0	0.0771282	0.0837392	0.0749245	0.0705172	0.196126	0.0771282	0.0925538	0.390048	0.00440732	0.00661099	0.0330549	0.0264439	0.0705172	0	0	0	0	0	0	0.0572952	0.0594989	0.0550916	k__Bacteria; p__Acidobacteria; c__Acidobacteriia; o__Acidobacteriales; f__Koribacteraceae; g__; s__
OTU_19197	0.00220366	0	0.00220366	0.00220366	0.00661099	0.0220366	0	0.00661099	0.00661099	0.0286476	0	0.00220366	0	0	0	0	0	0	0	0	0	0	0	0.00440732	0.00440732	0	0.00440732	0	0.0286476	0	0	0	0	0	0	0	0	0	k__Bacteria; p__Acidobacteria; c__Acidobacteria-6; o__iii1-15; f__RB40; g__; s__
OTU_5277	0.00220366	0.00440732	0.00440732	0.00220366	0	0	0	0.00220366	0	0.0110183	0	0	0	0	0	0	0	0	0.00440732	0	0.0110183	0.00220366	0	0.00220366	0.00220366	0	0.00220366	0.00881465	0.00440732	0	0	0	0	0	0	0	0	0.00440732	k__Bacteria; p__Proteobacteria; c__Betaproteobacteria; o__; f__; g__; s__
OTU_8515	0.0815355	0.0352586	0.0572952	0.0484806	0.0462769	0.019833	0.00220366	0.0220366	0.0506842	0.0308513	0.019833	0	0	0	0	0.00220366	0.0374623	0.0352586	0.0881465	0.0462769	0.0110183	0.0154256	0.0374623	0.0264439	0.00881465	0	0	0.0110183	0.0154256	0	0.00220366	0.00220366	0.00220366	0	0	0	0.013222	0.013222	k__Bacteria; p__Gemmatimonadetes; c__Gemm-1; o__; f__; g__; s__
OTU_4461	0.0286476	0.0308513	0.0308513	0.0617025	0.0220366	0.0110183	0	0.013222	0.013222	0.0528879	0	0.00220366	0	0	0.00220366	0.00220366	0	0	0.00440732	0.0330549	0.00881465	0.0220366	0.0352586	0.0374623	0.0154256	0	0	0.00661099	0.0242403	0	0	0	0	0	0.00881465	0	0	0.00440732	k__Bacteria; p__Actinobacteria; c__Thermoleophilia; o__Solirubrobacterales; f__; g__; s__
OTU_12125	0	0	0	0	0.00220366	0	0	0	0	0	0	0	0.00440732	0	0	0	0	0	0	0	0	0	0	0	0	0	0	0	0	0	0	0	0.00440732	0	0	0.00220366	0	0	k__Bacteria; p__Proteobacteria; c__Gammaproteobacteria; o__Legionellales; f__Coxiellaceae; g__Aquicella; s__
OTU_5068	0.00661099	0.019833	0.0110183	0.00220366	0.013222	0	0	0	0	0	0	0	0	0	0	0	0	0	0	0.00881465	0.00220366	0.0110183	0.00220366	0.0176293	0	0	0	0	0.00220366	0	0	0	0	0	0	0	0	0	k__Bacteria; p__Planctomycetes; c__Phycisphaerae; o__WD2101; f__; g__; s__
OTU_3035	0.00881465	0.0330549	0.019833	0.0440732	0.0330549	0.00661099	0	0	0	0	0	0	0	0	0	0	0	0	0	0.0242403	0.0903502	0.0330549	0.0528879	0.0308513	0.00440732	0	0.00440732	0	0.00220366	0	0	0	0	0	0	0	0	0	k__Bacteria; p__Chloroflexi; c__C0119; o__; f__; g__; s__
OTU_37591	0	0	0.00220366	0	0	0	0	0.00220366	0	0	0	0	0	0	0	0	0	0	0	0	0	0	0	0	0	0	0	0	0	0	0.00220366	0.00220366	0	0	0.00440732	0	0	0	k__Bacteria; p__Chloroflexi; c__Thermomicrobia; o__JG30-KF-CM45; f__; g__; s__
OTU_158	0.0484806	0.0286476	0.0352586	0.0176293	0.0462769	0.365808	0.118998	0.0859428	0.0771282	0.105776	0.0506842	0	0	0	0	0	0.0396659	0.0308513	0.0176293	0.0396659	0.0176293	0.0572952	0.0264439	0.0374623	0.509046	0.13222	0.176293	0.112387	0.282069	0.00661099	0	0	0	0	0	0.0286476	0.0374623	0.0418696	k__Bacteria; p__Proteobacteria; c__Alphaproteobacteria; o__Rhodospirillales; f__Acetobacteraceae; g__; s__
OTU_590	0.0903502	0.0286476	0.0220366	0.00661099	0.0506842	0.127812	0.211552	0.158664	0.268847	0.123405	0.200533	0	0	0	0	0	0.0881465	0.0220366	0.0418696	0.0418696	0.0308513	0.013222	0.0110183	0.0462769	0.0639062	0.0330549	0.0352586	0.0705172	0.0286476	0.0154256	0	0	0	0	0	0.00440732	0.00661099	0.00881465	k__Bacteria; p__Acidobacteria; c__Acidobacteriia; o__Acidobacteriales; f__Acidobacteriaceae; g__; s__
OTU_18902	0.00220366	0.00220366	0	0.00220366	0	0	0	0	0.00661099	0.00220366	0	0	0	0	0	0	0	0	0	0.00661099	0	0	0	0	0	0	0.00220366	0.013222	0	0	0	0	0	0	0	0	0	0.00440732	k__Bacteria; p__Planctomycetes; c__Planctomycetia; o__Gemmatales; f__Gemmataceae; g__; s__
OTU_9498	0.0110183	0.00661099	0.00661099	0.0110183	0.013222	0.00220366	0	0.0110183	0.00881465	0.00220366	0	0.0330549	0.019833	0.0308513	0.0176293	0.0110183	0	0	0	0.00220366	0.00220366	0	0.00220366	0.00220366	0	0	0	0	0	0	0.019833	0.0286476	0.0264439	0.0308513	0.0110183	0	0	0	k__Bacteria; p__Proteobacteria; c__Deltaproteobacteria; o__Myxococcales; f__Haliangiaceae; g__; s__
OTU_1798	0.00440732	0.00661099	0.0242403	0.00440732	0.0837392	0	0	0	0	0.00661099	0.00881465	0.00881465	0.00661099	0.00440732	0.00440732	0.013222	0	0.00220366	0.00220366	0.0110183	0.0110183	0.00661099	0.00661099	0.0859428	0	0	0.00661099	0	0.00440732	0.00220366	0.0176293	0.00440732	0.00661099	0.019833	0.00661099	0	0	0	k__Bacteria; p__Proteobacteria; c__Alphaproteobacteria; o__Rickettsiales; f__mitochondria; g__Pythium; s__ultimum
OTU_4287	0	0.0110183	0.0154256	0.0154256	0.0242403	0	0	0.00661099	0	0.0110183	0	0.00661099	0.019833	0.00220366	0.00440732	0.00661099	0.00220366	0	0.00220366	0.00220366	0.0374623	0.0396659	0.0330549	0.0220366	0	0	0.0418696	0	0.00440732	0	0.0110183	0.0110183	0.0154256	0.00440732	0.00881465	0	0	0	k__Bacteria; p__Actinobacteria; c__Actinobacteria; o__Actinomycetales; f__Micromonosporaceae; g__Actinoplanes; s__
OTU_1449	0	0.0661099	0.0110183	0.0286476	0.0286476	0	0	0	0	0	0	0	0	0	0	0	0	0	0	0.0110183	0.0550916	0.00220366	0.0308513	0.0440732	0	0	0	0	0	0	0	0	0	0	0	0	0	0	k__Bacteria; p__Gemmatimonadetes; c__Gemm-3; o__; f__; g__; s__
OTU_771	0.0661099	0.107979	0.0771282	0.0264439	0.0903502	0.0572952	0.0308513	0.0550916	0.0815355	0.0572952	0.00881465	0	0	0	0	0	0.0528879	0.0506842	0.103572	0.0594989	0.0815355	0.0528879	0.0528879	0.0727209	0.0352586	0	0.0418696	0.0705172	0.0330549	0.00220366	0	0	0	0	0	0.00661099	0.0286476	0.0705172	k__Bacteria; p__Acidobacteria; c__Solibacteres; o__Solibacterales; f__Solibacteraceae; g__Candidatus Solibacter; s__
OTU_6147	0.0220366	0.00220366	0.00881465	0	0.00220366	0	0	0	0	0	0	0	0	0	0	0	0	0	0	0.0110183	0	0	0	0.00661099	0	0	0	0	0.00220366	0	0	0	0	0	0	0	0	0.00220366	k__Bacteria; p__Proteobacteria; c__Deltaproteobacteria; o__Syntrophobacterales; f__Syntrophobacteraceae; g__; s__
OTU_979	0.0242403	0.0220366	0.0220366	0.0484806	0.0220366	0	0	0.0110183	0	0	0.00220366	0.0286476	0.0594989	0.00661099	0.0330549	0.00661099	0	0	0	0.013222	0	0.00220366	0.0176293	0	0	0	0	0	0	0	0.019833	0.019833	0.00440732	0.0110183	0.00440732	0	0	0	k__Bacteria; p__Acidobacteria; c__iii1-8; o__32-20; f__; g__; s__
OTU_878	0.00661099	0.0242403	0.00661099	0.103572	0.013222	0	0	0	0	0	0	0	0	0	0	0	0	0	0	0.00661099	0.0154256	0.0154256	0.141034	0.0220366	0	0	0	0	0	0	0	0	0	0	0	0	0	0	k__Bacteria; p__Actinobacteria; c__Thermoleophilia; o__Gaiellales; f__Gaiellaceae; g__; s__
OTU_2109	0.0154256	0.107979	0.116794	0.0683135	0.0947575	0	0.00220366	0.00440732	0	0	0	0.00440732	0.00661099	0.00661099	0	0	0.00220366	0	0.0110183	0.00881465	0.0969611	0.0947575	0.0418696	0.0925538	0	0	0.00661099	0	0	0	0.00220366	0.00661099	0.0352586	0.00881465	0.00220366	0	0.00220366	0	k__Bacteria; p__Proteobacteria; c__Alphaproteobacteria; o__Sphingomonadales; f__Sphingomonadaceae
OTU_1148	0.0264439	0.019833	0.0242403	0.0110183	0.0220366	0.0264439	0	0.0110183	0.00881465	0.0176293	0.00661099	0	0	0	0	0	0	0.00220366	0.00881465	0.0374623	0.00661099	0.0418696	0.00881465	0.019833	0.0374623	0	0.00661099	0	0.00661099	0	0	0	0	0.00220366	0.00220366	0	0	0.0154256	k__Bacteria; p__Actinobacteria; c__Thermoleophilia; o__Solirubrobacterales; f__Patulibacteraceae; g__; s__
OTU_94	0.00220366	0.00661099	0.00661099	0.00661099	0.00661099	0.00220366	0.00661099	0.0550916	0.013222	0.0396659	0	0	0.00220366	0	0.00440732	0.00661099	0.374623	0.152053	0.0242403	0	0.00220366	0.00220366	0.00220366	0.00661099	0.00440732	0.013222	0.118998	0.0242403	0.0528879	0.00440732	0.00220366	0.00220366	0	0	0	0.643469	0.40327	0.0330549	k__Bacteria; p__Actinobacteria; c__Actinobacteria; o__Actinomycetales; f__Mycobacteriaceae; g__Mycobacterium; s__
OTU_118	0.1807	0.0727209	0.0286476	0.0991648	0.0594989	0.00440732	0	0.235792	0.0286476	0.19833	0.00881465	0.295291	0.262236	0.412085	0.319531	0.636858	0	0	0	0.110183	0.0396659	0.019833	0.0793318	0.0264439	0	0	0.0484806	0.00661099	0.013222	0.00440732	0.152053	0.143238	0.231385	0.118998	0.266643	0	0	0	k__Bacteria; p__Proteobacteria; c__Gammaproteobacteria; o__Xanthomonadales; f__Sinobacteraceae; g__; s__
OTU_15891	0.0220366	0.0154256	0.0220366	0.0264439	0.0374623	0	0	0	0	0.00440732	0.00440732	0	0	0	0	0	0	0	0	0	0.00661099	0.0176293	0.00661099	0.00881465	0	0	0	0	0	0	0	0	0.00220366	0	0	0	0	0	k__Bacteria; p__Actinobacteria; c__Actinobacteria; o__Actinomycetales
OTU_2608	0.00220366	0.00881465	0	0.00881465	0.00440732	0	0	0	0	0	0	0.00220366	0.0110183	0.00661099	0.0154256	0.0176293	0	0	0	0.00220366	0	0	0.00881465	0.00661099	0	0	0	0	0	0	0.0176293	0.00661099	0.0154256	0.00440732	0.019833	0	0	0	k__Bacteria; p__Gemmatimonadetes; c__Gemmatimonadetes; o__Ellin5290; f__; g__; s__
OTU_3585	0.00881465	0.00440732	0.0110183	0.0220366	0.00881465	0	0	0.00440732	0	0.0176293	0	0.00440732	0.00881465	0.00881465	0.00661099	0.013222	0	0	0	0.00440732	0.013222	0	0.0220366	0.00881465	0	0	0	0	0.00220366	0	0.00661099	0.00220366	0.00661099	0.00440732	0	0	0.00220366	0	k__Bacteria; p__Planctomycetes; c__Phycisphaerae; o__WD2101; f__; g__; s__
OTU_544	0.00440732	0.0110183	0.00220366	0.00881465	0.00661099	0.00661099	0	0.00220366	0.00440732	0	0.00440732	0.019833	0.0374623	0.0396659	0.0330549	0.0308513	0	0.00220366	0	0.00440732	0.00440732	0.00220366	0.00661099	0.00661099	0.0220366	0	0	0.00661099	0	0	0.0396659	0.0330549	0.0374623	0.0396659	0.136627	0	0	0.00220366	k__Bacteria; p__Actinobacteria; c__Actinobacteria; o__Actinomycetales; f__Actinosynnemataceae; g__Lentzea; s__albidocapillata
OTU_9704	0.0110183	0	0.00881465	0	0.00220366	0	0	0	0	0	0	0	0	0	0	0	0	0	0	0.00220366	0	0.00220366	0	0.00220366	0	0	0	0	0	0	0	0	0	0	0	0	0	0	k__Bacteria; p__Gemmatimonadetes; c__Gemmatimonadetes; o__N1423WL; f__; g__; s__
OTU_5189	0.0352586	0.00881465	0.00881465	0.0330549	0.0220366	0.00220366	0	0.00220366	0	0	0	0.0110183	0.00661099	0	0.0110183	0.00661099	0	0	0	0.0176293	0.00881465	0.00881465	0.0110183	0.013222	0	0	0	0	0	0	0.00220366	0.00220366	0.00220366	0.00661099	0.00440732	0	0	0	k__Bacteria; p__Gemmatimonadetes; c__Gemmatimonadetes; o__N1423WL; f__; g__; s__
OTU_35550	0	0.00440732	0.00220366	0.00881465	0.0110183	0	0	0	0	0	0	0	0	0	0	0	0	0	0	0	0.0176293	0	0.00661099	0.013222	0	0	0	0	0	0.00220366	0	0	0	0	0	0	0	0	k__Bacteria; p__Proteobacteria; c__Alphaproteobacteria; o__Sphingomonadales; f__Sphingomonadaceae; g__Kaistobacter; s__
OTU_213	0.00220366	0.019833	0.00881465	0.00881465	0.0286476	0.00440732	0	0.0110183	0	0.0110183	0	0.0683135	0.112387	0.105776	0.0352586	0.0925538	0	0	0.00220366	0.00881465	0.0154256	0.0176293	0.0264439	0.00881465	0	0.00220366	0	0	0	0.00440732	0.107979	0.0815355	0.0859428	0.0506842	0.154256	0	0	0	k__Bacteria; p__Actinobacteria; c__Actinobacteria; o__Actinomycetales; f__Nocardioidaceae
OTU_6888	0.00661099	0.013222	0.0154256	0.0308513	0.0374623	0.00220366	0.00220366	0.00881465	0.00661099	0.0110183	0.00440732	0	0.00881465	0.00881465	0.00440732	0.0220366	0	0	0	0.0110183	0.0550916	0.0594989	0.0462769	0.0462769	0.00440732	0	0.00220366	0.00220366	0.00661099	0.00220366	0.0176293	0.0308513	0.0286476	0.00440732	0.019833	0.0220366	0	0.00220366	k__Bacteria; p__Actinobacteria; c__Actinobacteria; o__Actinomycetales; f__Micromonosporaceae; g__; s__
OTU_13521	0	0.00440732	0.00220366	0.00440732	0.00220366	0.00440732	0.0110183	0	0	0	0	0.00440732	0.0154256	0	0.00661099	0	0	0	0	0.00220366	0.0176293	0.00440732	0.00881465	0.00220366	0.00440732	0.0308513	0	0	0	0	0.0154256	0.013222	0.00220366	0.00661099	0.00661099	0	0	0	k__Bacteria; p__Bacteroidetes; c__[Saprospirae]; o__[Saprospirales]; f__Chitinophagaceae; g__Flavisolibacter; s__
OTU_3952	0.019833	0.013222	0.0220366	0.00661099	0.0220366	0.0264439	0.013222	0.00881465	0.0352586	0.00881465	0.019833	0.00220366	0.00220366	0.00661099	0.00220366	0.0154256	0.00220366	0	0	0.0220366	0.013222	0.0286476	0.00881465	0.00661099	0.0176293	0	0.0176293	0.00440732	0.0264439	0.00661099	0.0110183	0.019833	0.013222	0.0154256	0.013222	0.00220366	0	0	k__Bacteria; p__Actinobacteria; c__Thermoleophilia; o__Gaiellales; f__Gaiellaceae; g__; s__
OTU_408	0.136627	0.202737	0.332753	0.167478	0.231385	0.0418696	0.0661099	0.0264439	0.0264439	0.145442	0.0220366	0.0110183	0.0594989	0.0154256	0.00440732	0.0352586	0	0.00661099	0.0220366	0.107979	0.11459	0.149849	0.0991648	0.193922	0.0220366	0.0110183	0.00440732	0.0330549	0.0352586	0	0.019833	0.0242403	0.00881465	0.00881465	0.0330549	0	0	0.0110183	k__Bacteria; p__Bacteroidetes; c__[Saprospirae]; o__[Saprospirales]; f__Chitinophagaceae; g__Flavisolibacter; s__
OTU_219	0.019833	0.0286476	0.0352586	0.0793318	0.0903502	0.0330549	0	0.013222	0.019833	0.0286476	0	0.0286476	0.0837392	0.0374623	0.0286476	0.0661099	0	0.00440732	0.0110183	0.0176293	0.0837392	0.0639062	0.130016	0.182904	0.0594989	0.00220366	0.0550916	0.0572952	0.147645	0.145442	0.0418696	0.0749245	0.0506842	0.0242403	0.0947575	0.013222	0.0220366	0.0396659	k__Bacteria; p__Proteobacteria; c__Deltaproteobacteria; o__Myxococcales
OTU_3516	0.0110183	0.0176293	0.0176293	0.013222	0.0110183	0	0	0.00220366	0	0	0	0.019833	0.0220366	0.00881465	0.0110183	0.00220366	0	0	0	0.013222	0.0264439	0.0352586	0.0110183	0.013222	0	0	0	0	0.00220366	0	0.0176293	0.00440732	0.00881465	0.00661099	0.00440732	0	0	0	k__Bacteria; p__Gemmatimonadetes; c__Gemm-1; o__; f__; g__; s__
OTU_11212	0.00661099	0.0154256	0.0154256	0.0176293	0.0242403	0	0	0	0	0	0	0	0.00220366	0.00220366	0	0.00220366	0	0	0	0	0.013222	0.00881465	0.013222	0.00881465	0	0	0.00220366	0.00220366	0.00440732	0	0	0	0.00661099	0.00440732	0	0	0	0.00220366	k__Bacteria; p__Proteobacteria; c__Betaproteobacteria; o__; f__; g__; s__
OTU_8793	0.0506842	0.0154256	0.0110183	0	0.0154256	0.019833	0	0.0154256	0.00881465	0.00661099	0.00661099	0	0.00220366	0	0	0	0.0154256	0.0484806	0.0110183	0.00881465	0.00220366	0.00440732	0.00881465	0.00661099	0.00440732	0	0.00440732	0	0	0	0	0.00220366	0	0	0	0	0.00220366	0.00661099	k__Bacteria; p__Acidobacteria; c__Solibacteres; o__Solibacterales; f__; g__; s__
OTU_3111	0	0.0550916	0.0374623	0.019833	0.0308513	0	0	0	0	0	0	0	0	0	0	0	0	0	0	0	0.0528879	0.0220366	0.0286476	0.0352586	0	0	0	0	0	0	0	0	0	0	0	0	0	0	k__Bacteria; p__Bacteroidetes; c__Cytophagia; o__Cytophagales; f__Cytophagaceae; g__Hymenobacter; s__
OTU_14799	0.0617025	0.0242403	0.0418696	0.0286476	0.0749245	0	0	0.00661099	0.00440732	0.00881465	0.00440732	0	0	0	0	0	0	0	0	0.163071	0.0925538	0.130016	0.0352586	0.0881465	0.00440732	0	0.00220366	0.00220366	0.019833	0.00220366	0	0	0	0	0.00220366	0	0	0	k__Bacteria; p__Proteobacteria; c__Alphaproteobacteria; o__Rhodospirillales; f__Rhodospirillaceae; g__; s__
OTU_41773	0.0352586	0.0683135	0.013222	0.0969611	0.0374623	0.00220366	0.00220366	0	0.00220366	0	0	0.0374623	0.0528879	0.0506842	0.0396659	0.0242403	0	0	0	0.013222	0.0396659	0.013222	0.0705172	0.0396659	0	0	0	0.00661099	0.00440732	0	0.0264439	0.0374623	0.0330549	0.0418696	0.0749245	0	0	0	k__Bacteria; p__Actinobacteria; c__Thermoleophilia; o__Solirubrobacterales; f__Solirubrobacteraceae; g__; s__
OTU_943	0.0286476	0.019833	0.0110183	0.00220366	0.0286476	0.00220366	0	0	0.00661099	0	0	0.0330549	0.013222	0.019833	0.00661099	0.00440732	0.00220366	0	0	0.0154256	0.00881465	0.0220366	0.00661099	0.0176293	0	0	0	0.013222	0	0	0.0308513	0.00661099	0.00440732	0.00661099	0.00881465	0	0	0	k__Bacteria; p__Actinobacteria; c__Thermoleophilia; o__Solirubrobacterales; f__; g__; s__
OTU_1630	0.00440732	0.0617025	0.0903502	0.0484806	0.0705172	0.00220366	0.00440732	0	0	0.0330549	0	0	0	0	0	0	0	0	0	0.013222	0.0661099	0.0705172	0.0330549	0.0727209	0.00440732	0	0.00220366	0	0.00661099	0	0	0	0	0	0	0	0	0	k__Bacteria; p__Bacteroidetes; c__[Saprospirae]; o__[Saprospirales]; f__Chitinophagaceae; g__Flavisolibacter; s__
OTU_2126	0.00440732	0.00661099	0	0.0176293	0.0176293	0	0	0	0	0	0	0	0	0	0	0	0	0	0	0.019833	0.0176293	0.00661099	0.019833	0.0418696	0	0	0	0	0	0	0	0	0	0	0	0	0	0	k__Bacteria; p__Chloroflexi; c__Chloroflexi; o__[Roseiflexales]; f__[Kouleothrixaceae]; g__; s__
OTU_19348	0	0.0418696	0.013222	0.00440732	0.00881465	0	0	0	0	0	0	0	0	0	0	0	0	0	0	0	0.0396659	0.0154256	0.00440732	0.0110183	0	0	0	0	0	0	0	0	0	0	0	0	0	0	k__Bacteria; p__Gemmatimonadetes; c__Gemmatimonadetes; o__Gemmatimonadales; f__; g__; s__
OTU_11187	0.00440732	0.0110183	0.00440732	0.00881465	0.0110183	0	0	0	0.00661099	0.00220366	0	0	0	0	0	0	0	0	0	0.0110183	0.00220366	0.013222	0.00220366	0.019833	0	0.00220366	0	0.019833	0.00881465	0	0	0	0	0	0	0	0	0	k__Bacteria; p__Proteobacteria; c__Alphaproteobacteria; o__Rhodospirillales; f__Rhodospirillaceae; g__; s__
OTU_2580	0.0264439	0.0176293	0.0220366	0.0286476	0.00881465	0.00220366	0.00440732	0.00440732	0	0.00220366	0	0.00661099	0.00440732	0	0.00661099	0.00661099	0	0	0	0.00881465	0.00881465	0.00881465	0.0110183	0.0264439	0	0	0.00220366	0.00440732	0.00220366	0	0.00440732	0.00661099	0.00220366	0.00440732	0.00440732	0	0	0	k__Bacteria; p__Proteobacteria; c__Alphaproteobacteria; o__Rhodospirillales; f__Rhodospirillaceae; g__; s__
OTU_6026	0.00661099	0.00220366	0.00440732	0.00440732	0.00220366	0	0	0	0.00220366	0	0	0	0	0	0	0	0	0	0.00220366	0.00661099	0.013222	0.0110183	0.00661099	0.00661099	0.00220366	0	0	0	0.00220366	0	0	0	0	0	0	0	0.00220366	0.00220366	k__Bacteria; p__Planctomycetes; c__Planctomycetia; o__Gemmatales; f__Gemmataceae; g__; s__
OTU_33347	0.0903502	0.0462769	0.0484806	0.013222	0.0352586	0.00661099	0.00220366	0	0.00440732	0.00440732	0	0	0	0	0	0	0	0	0	0.0506842	0.0352586	0.00881465	0.00881465	0.0242403	0	0	0	0.00440732	0.00661099	0	0	0	0	0	0	0	0	0	k__Bacteria; p__Acidobacteria; c__iii1-8; o__DS-18; f__; g__; s__
OTU_1218	0.158664	0.0837392	0.0639062	0.118998	0.0881465	0	0	0.0396659	0.0110183	0.00661099	0	0.0220366	0.0154256	0.00881465	0.0396659	0.0352586	0.0330549	0.019833	0.019833	0.299698	0.118998	0.121201	0.165275	0.145442	0.00220366	0	0.0154256	0.0154256	0.00661099	0	0.0528879	0.0484806	0.0264439	0.103572	0.0572952	0.00220366	0	0.00440732	k__Bacteria; p__Chloroflexi; c__Ellin6529; o__; f__; g__; s__
OTU_28019	0.00220366	0.0154256	0.0220366	0.00440732	0.00881465	0	0	0.00661099	0	0.00440732	0.00220366	0.00661099	0.00220366	0.00440732	0.00220366	0.00220366	0	0	0	0.00661099	0.0176293	0.0374623	0.0330549	0.0154256	0	0	0.0110183	0	0	0	0.00440732	0.00220366	0.00440732	0.00881465	0.00220366	0	0	0	k__Bacteria; p__Actinobacteria; c__Actinobacteria; o__Actinomycetales; f__Micromonosporaceae; g__Catenuloplanes; s__nepalensis
OTU_42866	0.0749245	0.0793318	0.0837392	0.0418696	0.0815355	0.0330549	0.0154256	0.0264439	0.0771282	0.013222	0.00440732	0	0.00220366	0.00220366	0	0	0.00440732	0.0308513	0.00661099	0.0528879	0.0639062	0.0418696	0.0418696	0.0506842	0	0.00220366	0.00440732	0.0176293	0.00661099	0	0	0.00220366	0	0	0	0	0.00220366	0.00440732	k__Bacteria; p__Acidobacteria; c__Solibacteres; o__Solibacterales; f__Solibacteraceae; g__Candidatus Solibacter; s__
OTU_1254	0.00881465	0.0220366	0.00881465	0.00881465	0.0110183	0	0	0.00881465	0.00661099	0.00661099	0	0.0396659	0.0308513	0.0308513	0.0374623	0.0396659	0	0	0	0.013222	0.0330549	0.019833	0.0352586	0.0176293	0.00440732	0	0	0.0110183	0.00440732	0.0154256	0.0286476	0.0308513	0.0506842	0.0330549	0.0440732	0	0	0	k__Bacteria; p__Planctomycetes; c__Planctomycetia; o__Pirellulales; f__Pirellulaceae; g__Pirellula; s__
OTU_2715	0.00220366	0.00220366	0.00440732	0.0242403	0.00220366	0	0	0	0	0	0	0.00661099	0.00440732	0.00440732	0.00440732	0.00220366	0	0	0	0.00220366	0.00661099	0	0.0330549	0.00661099	0	0	0	0	0	0	0.00220366	0.00220366	0	0	0	0	0	0	k__Bacteria; p__Actinobacteria; c__Acidimicrobiia; o__Acidimicrobiales; f__; g__; s__
OTU_41854	0.00661099	0	0.00440732	0.00661099	0.00440732	0	0	0	0	0	0.00220366	0	0	0	0	0	0	0	0	0.00440732	0	0.00440732	0.00220366	0.00220366	0.00440732	0	0	0	0	0.00661099	0	0	0	0	0	0	0	0	k__Bacteria; p__Gemmatimonadetes; c__Gemmatimonadetes; o__Ellin5290; f__; g__; s__
OTU_300	0.207144	0.145442	0.15646	0.282069	0.260032	0.0550916	0.0110183	0.0727209	0.0617025	0.0749245	0.0176293	0.0154256	0.0594989	0.0815355	0.0683135	0.0881465	0.0617025	0.0440732	0.0639062	0.160867	0.130016	0.110183	0.196126	0.22257	0.0264439	0.00220366	0.0639062	0.149849	0.15646	0.00440732	0.0154256	0.0286476	0.0550916	0.0881465	0.0683135	0.00881465	0.0154256	0.0506842	k__Bacteria; p__Proteobacteria; c__Alphaproteobacteria; o__Rhizobiales; f__Hyphomicrobiaceae; g__Rhodoplanes; s__
OTU_3720	0.00881465	0.00220366	0.00440732	0.00220366	0.00661099	0.00440732	0.00220366	0.0110183	0.00220366	0	0.00220366	0	0	0	0	0	0.00220366	0	0	0.0110183	0.0220366	0.019833	0.00440732	0.0242403	0.00440732	0	0.0528879	0.0110183	0.0264439	0.0154256	0	0	0	0	0	0	0.00220366	0.0242403	k__Bacteria; p__Armatimonadetes; c__Chthonomonadetes; o__SJA-22; f__; g__; s__
OTU_7428	0.00220366	0	0.00220366	0.00440732	0.00881465	0	0	0.00220366	0	0	0	0	0	0	0	0	0	0	0.00220366	0.00220366	0	0.00440732	0	0.00220366	0.00440732	0	0	0	0	0	0.00220366	0.00220366	0	0	0	0	0	0.00220366	k__Bacteria; p__Proteobacteria; c__Deltaproteobacteria; o__Syntrophobacterales; f__Syntrophobacteraceae; g__; s__
OTU_282	0.163071	0.191719	0.242403	0.127812	0.1807	0.0969611	0.0154256	0.0110183	0.0727209	0.0506842	0.0462769	0	0	0	0	0	0.013222	0.00440732	0.0110183	0.191719	0.169682	0.257829	0.13222	0.136627	0.0749245	0.00440732	0.0396659	0.0617025	0.0550916	0.013222	0	0	0	0	0	0.00661099	0.00220366	0.019833	k__Bacteria; p__Actinobacteria; c__Thermoleophilia; o__Gaiellales; f__Gaiellaceae; g__; s__
OTU_2702	0.00881465	0.0110183	0.0396659	0.00881465	0.013222	0.0176293	0.00220366	0.0176293	0.0110183	0.00220366	0.00661099	0	0	0	0	0	0.0154256	0.00440732	0.00661099	0.0242403	0.0330549	0.0264439	0.0176293	0.0440732	0.00220366	0	0.0110183	0.013222	0.0264439	0.00220366	0	0	0	0	0	0.00220366	0.00220366	0.00220366	k__Bacteria; p__Acidobacteria; c__Solibacteres; o__Solibacterales; f__Solibacteraceae; g__Candidatus Solibacter; s__
OTU_2946	0.00661099	0.00661099	0.00661099	0.00440732	0.00220366	0	0	0	0	0	0	0	0.00661099	0.00440732	0	0.00440732	0	0	0	0.0110183	0.0110183	0.00881465	0.00881465	0	0	0	0	0	0	0	0.013222	0.0176293	0.0110183	0.00661099	0.00661099	0	0	0	k__Bacteria; p__Actinobacteria; c__Acidimicrobiia; o__Acidimicrobiales; f__C111; g__; s__
OTU_1791	0.249014	0.0440732	0.0440732	0.0374623	0.0352586	0	0.00220366	0.00440732	0	0	0	0.0506842	0.019833	0	0.0242403	0.0176293	0	0	0.00220366	0.1807	0.0308513	0.0396659	0.0462769	0.0242403	0	0	0.00220366	0	0	0	0.0110183	0.00661099	0.00440732	0	0.00881465	0	0	0	k__Bacteria; p__Acidobacteria; c__[Chloracidobacteria]; o__RB41; f__; g__; s__
OTU_23810	0.00440732	0	0.00220366	0	0	0.00440732	0	0.00220366	0	0.00220366	0	0	0	0	0	0	0	0	0	0	0.00661099	0	0	0	0	0	0.00440732	0.00220366	0.00220366	0	0	0	0	0	0	0	0	0	k__Bacteria; p__Proteobacteria; c__Alphaproteobacteria; o__Rhizobiales; f__Xanthobacteraceae; g__Labrys; s__
OTU_251	0.251218	0.275458	0.138831	0.202737	0.328346	0.0440732	0	0.0286476	0.0242403	0.0352586	0.0110183	0.0110183	0.0308513	0.019833	0.0154256	0.0220366	0	0	0	0.116794	0.154256	0.152053	0.136627	0.209348	0.0859428	0	0.0374623	0.0572952	0.0352586	0.0110183	0.019833	0.0154256	0.00220366	0.013222	0.00881465	0	0	0.00220366	k__Bacteria; p__Gemmatimonadetes; c__Gemmatimonadetes; o__Gemmatimonadales; f__Ellin5301; g__; s__
OTU_22869	0.0264439	0.0242403	0.0374623	0.013222	0.0264439	0.013222	0	0.0154256	0.0176293	0.0286476	0.00220366	0.00661099	0.00220366	0.0110183	0.00220366	0	0.00440732	0.00881465	0.0220366	0.0286476	0.0462769	0.0617025	0.0396659	0.0440732	0.0661099	0.00440732	0.0925538	0.0749245	0.0793318	0	0.0110183	0	0.00661099	0.00220366	0.00661099	0.00220366	0.0242403	0.0110183	k__Bacteria; p__Proteobacteria; c__Alphaproteobacteria; o__Caulobacterales; f__Caulobacteraceae; g__Phenylobacterium; s__
OTU_133	0.215959	0.207144	0.130016	0.165275	0.103572	0.00661099	0.00220366	0.0242403	0.0352586	0.0705172	0.00881465	0	0	0.00220366	0.00220366	0	0.00661099	0	0	0.279865	0.251218	0.218163	0.167478	0.118998	0.0264439	0.00440732	0.0176293	0.0220366	0.0815355	0	0.0110183	0.00220366	0.00220366	0.00440732	0.00440732	0.00220366	0	0	k__Bacteria; p__Actinobacteria; c__Thermoleophilia; o__Gaiellales; f__Gaiellaceae; g__; s__
OTU_1637	0.013222	0.0528879	0.0396659	0.0330549	0.0594989	0	0	0.00661099	0	0	0	0.0374623	0.0440732	0.00881465	0.013222	0.013222	0	0	0	0.0264439	0.0947575	0.0639062	0.0352586	0.0705172	0	0	0	0	0	0	0.0264439	0.0308513	0.00220366	0.00661099	0.00661099	0	0	0	k__Bacteria; p__Gemmatimonadetes; c__Gemm-1; o__; f__; g__; s__
OTU_4349	0.0352586	0.00881465	0.0110183	0.00881465	0.013222	0.00220366	0.0110183	0	0.0154256	0.0154256	0	0.00220366	0	0.00220366	0	0	0.00220366	0	0	0.0154256	0.00661099	0.00220366	0.00440732	0.013222	0	0	0	0	0.00440732	0	0.00440732	0.00440732	0	0	0	0	0	0	k__Bacteria; p__Acidobacteria; c__Solibacteres; o__Solibacterales; f__Solibacteraceae; g__Candidatus Solibacter; s__
OTU_17970	0.019833	0.0396659	0.118998	0.0286476	0.130016	0.0506842	0.0440732	0.0462769	0.0440732	0.0286476	0.0683135	0	0	0.00661099	0.00220366	0	0.0110183	0.00440732	0.0154256	0.0242403	0.0462769	0.101368	0.0176293	0.0661099	0.0683135	0.0154256	0.0462769	0.0661099	0.0594989	0.0550916	0.00440732	0.00440732	0.00220366	0.00881465	0.00661099	0.00220366	0.00661099	0.019833	k__Bacteria; p__Proteobacteria; c__Alphaproteobacteria; o__Rhizobiales; f__Hyphomicrobiaceae; g__Rhodoplanes; s__
OTU_5265	0.00440732	0.00881465	0.0771282	0.0396659	0.0352586	0.00220366	0	0	0	0	0.163071	0	0	0.00220366	0	0	0	0	0	0	0.00440732	0.0462769	0.0264439	0.013222	0.00440732	0	0	0	0	0.160867	0	0	0	0	0	0	0	0	k__Bacteria; p__Bacteroidetes; c__[Saprospirae]; o__[Saprospirales]; f__Chitinophagaceae; g__; s__
OTU_1902	0.0286476	0.0154256	0.0264439	0.00881465	0.0176293	0.00220366	0	0.00440732	0	0	0	0	0	0	0	0	0.00440732	0.00220366	0.0374623	0.0462769	0.0154256	0.019833	0.013222	0.013222	0	0	0	0	0	0	0	0	0	0	0	0.00220366	0	0.019833	k__Bacteria; p__Chloroflexi; c__Anaerolineae; o__SHA-20; f__; g__; s__
OTU_21678	0	0	0	0.00220366	0.00220366	0	0	0	0	0.00661099	0	0	0	0	0	0	0	0	0	0	0.00220366	0	0	0	0	0	0	0.00440732	0.00661099	0	0	0	0	0	0	0	0	0	k__Bacteria; p__Verrucomicrobia; c__[Pedosphaerae]; o__[Pedosphaerales]; f__; g__; s__
OTU_23	0.0484806	0.0176293	0.0110183	0.0286476	0.013222	0.0176293	0.00220366	0.0374623	0.0264439	0.0484806	0	0.279865	0.310716	0.418696	0.341568	0.449547	0	0.00661099	0.019833	0.0286476	0.00661099	0	0.0220366	0.00440732	0.00220366	0	0.0176293	0.00881465	0.0242403	0.00661099	0.19833	0.297494	0.319531	0.368012	0.284272	0	0.00440732	0.00661099	k__Bacteria; p__Proteobacteria; c__Gammaproteobacteria; o__Thiotrichales; f__Piscirickettsiaceae; g__; s__
OTU_11591	0.0220366	0.00220366	0.00440732	0.00220366	0.00440732	0	0	0.00220366	0	0	0	0	0	0	0	0	0	0	0	0.0308513	0.00440732	0.00440732	0.00440732	0.00440732	0	0	0	0.00440732	0	0	0	0	0	0	0	0	0	0	k__Bacteria; p__Planctomycetes; c__Phycisphaerae; o__WD2101; f__; g__; s__
OTU_1754	0.0506842	0.0352586	0.0286476	0.0418696	0.0352586	0.00440732	0	0.0110183	0.019833	0.0220366	0.00220366	0.00220366	0	0	0	0	0.00220366	0	0	0.0418696	0.0264439	0.0308513	0.0396659	0.0242403	0.0110183	0	0.019833	0.0264439	0.00220366	0	0	0	0	0.00440732	0.00440732	0	0	0	k__Bacteria; p__Proteobacteria; c__Alphaproteobacteria; o__Rhizobiales; f__Xanthobacteraceae; g__Labrys; s__
OTU_36768	0.00881465	0.0154256	0.0639062	0.00661099	0.0286476	0	0	0.013222	0	0	0	0.00881465	0	0.00661099	0.00220366	0.00440732	0.0154256	0.00220366	0	0.0374623	0.00661099	0.0374623	0.0330549	0.0220366	0	0	0	0.00220366	0	0	0.013222	0	0.0352586	0	0.0286476	0	0	0	k__Bacteria; p__Proteobacteria; c__Gammaproteobacteria; o__Pseudomonadales; f__Pseudomonadaceae; g__Pseudomonas; s__
OTU_78	0.0110183	0.00661099	0.019833	0.00661099	0.0264439	0.0462769	0.0374623	0.0308513	0.0859428	0.0484806	0.326142	0.0572952	0.11459	0.145442	0.0550916	0.154256	0.0110183	0.00881465	0.00881465	0.0528879	0.0286476	0.0308513	0.0374623	0.0528879	0.480398	0.147645	0.13222	0.19833	0.28868	1.70123	0.253421	0.330549	0.240199	0.0749245	0.343771	0.105776	0.0683135	0.0572952	k__Bacteria; p__Firmicutes; c__Bacilli; o__Bacillales; f__Bacillaceae; g__Bacillus; s__cereus
OTU_9724	0	0.00220366	0.0110183	0	0.00220366	0	0	0	0	0	0	0	0	0	0	0	0	0	0	0	0.00220366	0	0	0.00661099	0	0	0	0	0	0	0	0.00220366	0	0	0	0	0	0	k__Bacteria; p__Bacteroidetes; c__[Saprospirae]; o__[Saprospirales]; f__Chitinophagaceae; g__; s__
OTU_32782	0.0528879	0.0881465	0.0749245	0.0220366	0.0639062	0	0	0.00440732	0.00661099	0.00661099	0	0	0	0	0	0	0	0	0	0.0242403	0.0815355	0.0506842	0.0242403	0.0528879	0.00220366	0	0.00661099	0.00440732	0.00881465	0	0	0	0	0	0	0	0	0	k__Bacteria; p__Proteobacteria; c__Betaproteobacteria; o__SC-I-84; f__; g__; s__
OTU_1863	0.0991648	0.0440732	0.143238	0.0374623	0.0374623	0.00220366	0	0	0.00220366	0.0176293	0	0	0	0	0	0	0	0	0	0.0925538	0.0484806	0.0594989	0.0286476	0.0220366	0.00440732	0	0.00661099	0.00881465	0.0176293	0	0	0	0	0	0	0	0	0	k__Bacteria; p__Verrucomicrobia; c__[Spartobacteria]; o__[Chthoniobacterales]; f__[Chthoniobacteraceae]; g__DA101; s__
OTU_26360	0.0330549	0.0440732	0.0330549	0.0440732	0.0506842	0.00440732	0	0.00661099	0.00220366	0.00881465	0.00220366	0	0	0	0	0	0	0	0	0.0220366	0.0264439	0.0176293	0.0286476	0.0528879	0.00661099	0	0.00220366	0	0	0	0	0	0	0	0	0	0	0	k__Bacteria; p__Actinobacteria; c__Thermoleophilia; o__Gaiellales; f__; g__; s__
OTU_340	0.290883	0.0639062	0.138831	0.0572952	0.0572952	0.0110183	0	0.013222	0.0418696	0.00440732	0	0	0	0	0	0	0	0	0	0.0594989	0.0220366	0.0176293	0.0286476	0.00881465	0.00220366	0	0.00220366	0.00440732	0.00440732	0	0	0	0	0	0	0	0	0	k__Bacteria; p__Proteobacteria; c__Betaproteobacteria; o__A21b; f__EB1003; g__; s__
OTU_162	0.0947575	0.19833	0.169682	0.158664	0.160867	0.211552	0.019833	0.0683135	0.0242403	0.0925538	0.019833	0.0837392	0.193922	0.176293	0.0727209	0.165275	0	0.0110183	0.0727209	0.101368	0.176293	0.178497	0.127812	0.0925538	0.167478	0.0220366	0.0374623	0.0220366	0.0220366	0.0462769	0.101368	0.141034	0.160867	0.130016	0.1807	0	0.00881465	0.0727209	k__Bacteria; p__Actinobacteria; c__Actinobacteria; o__Actinomycetales; f__Intrasporangiaceae
OTU_11471	0.0220366	0.013222	0.0484806	0.0374623	0.0661099	0.0330549	0.0176293	0.0352586	0.0308513	0.0286476	0.0594989	0.00220366	0.00661099	0.0110183	0.00661099	0.00881465	0.0506842	0.013222	0.0242403	0.0572952	0.0374623	0.0925538	0.0462769	0.0528879	0.0705172	0.019833	0.0661099	0.0484806	0.0705172	0.0528879	0.00881465	0.0110183	0.0154256	0.013222	0.00440732	0.019833	0.0110183	0.0374623	k__Bacteria; p__Proteobacteria; c__Alphaproteobacteria; o__Rhizobiales; f__Hyphomicrobiaceae; g__Rhodoplanes; s__
OTU_40133	0	0.0308513	0.00440732	0.00661099	0.0110183	0	0	0	0	0	0	0	0.00220366	0	0	0	0	0	0	0.00220366	0.0176293	0.00881465	0.0154256	0.0264439	0	0	0	0	0	0	0.00220366	0	0	0	0	0	0	0	k__Bacteria; p__Gemmatimonadetes; c__Gemmatimonadetes; o__Gemmatimonadales; f__; g__; s__
OTU_6441	0.00220366	0.0154256	0	0.00220366	0	0	0	0	0	0	0	0	0	0	0	0	0	0	0	0	0.00881465	0	0.00661099	0.00440732	0	0	0	0	0	0	0	0	0	0	0	0	0	0	k__Bacteria; p__Gemmatimonadetes; c__Gemmatimonadetes
OTU_2581	0.0815355	0.0352586	0.0440732	0.013222	0.0661099	0.0418696	0.00440732	0.00661099	0.0374623	0.00661099	0	0	0	0	0	0	0	0.00220366	0.00220366	0.0572952	0.0308513	0.0639062	0.0396659	0.0572952	0.0308513	0.00661099	0.019833	0.0771282	0.0683135	0	0	0	0	0	0	0	0	0.00440732	k__Bacteria; p__Gemmatimonadetes; c__Gemmatimonadetes; o__; f__; g__; s__
OTU_417	0.00440732	0	0	0.0154256	0	0	0	0.00440732	0	0.00220366	0.00220366	0.0793318	0.0396659	0.0462769	0.0308513	0.0286476	0	0	0	0.00440732	0	0.00220366	0	0	0	0	0	0	0	0	0.019833	0.013222	0.0220366	0.0176293	0.00881465	0	0	0	k__Bacteria; p__Acidobacteria; c__PAUC37f; o__; f__; g__; s__
OTU_7861	0.00881465	0.00440732	0.0264439	0.00661099	0.0110183	0.00661099	0	0.00440732	0.0264439	0.0176293	0.00220366	0	0	0	0	0	0	0	0	0.0154256	0.00440732	0.0110183	0	0.00661099	0.00220366	0	0.00440732	0.019833	0.00881465	0	0	0	0	0	0	0	0	0	k__Bacteria; p__Planctomycetes; c__Planctomycetia; o__Pirellulales; f__Pirellulaceae; g__Pirellula; s__
OTU_15200	0.0330549	0.0308513	0.013222	0.0352586	0.00881465	0.00661099	0	0.00661099	0.00881465	0.00881465	0	0.0705172	0.0881465	0.229181	0.0859428	0.107979	0	0	0	0.0176293	0.0264439	0.00440732	0.0110183	0	0.00661099	0	0	0	0.00220366	0	0.0727209	0.0793318	0.169682	0.125609	0.136627	0	0	0	k__Bacteria; p__Actinobacteria; c__Acidimicrobiia; o__Acidimicrobiales; f__C111; g__; s__
OTU_9692	0	0.0110183	0.00220366	0.00220366	0	0.00661099	0	0.00881465	0.00661099	0.013222	0.0220366	0	0.00440732	0.00440732	0	0.00440732	0	0	0.00661099	0	0	0	0.00440732	0	0.00220366	0	0.00440732	0.00440732	0	0	0	0	0	0	0	0	0.00220366	0	k__Bacteria; p__Bacteroidetes; c__[Saprospirae]; o__[Saprospirales]; f__Chitinophagaceae; g__; s__
OTU_33414	0.00661099	0.00440732	0.00661099	0.00440732	0.0110183	0	0	0.00661099	0	0.00440732	0.00440732	0	0	0.00220366	0.00220366	0	0.00220366	0.00661099	0.00220366	0	0	0.00220366	0	0.00881465	0.00220366	0	0	0.00440732	0.00220366	0	0	0	0	0	0.00220366	0.00440732	0.00661099	0.00220366	k__Bacteria; p__Proteobacteria; c__Deltaproteobacteria; o__Myxococcales; f__; g__; s__
OTU_911	0.125609	0.143238	0.282069	0.116794	0.275458	0.0440732	0.019833	0.0308513	0.0352586	0.0506842	0.0308513	0	0.00440732	0	0	0.00220366	0	0	0.00220366	0.0969611	0.277661	0.381234	0.191719	0.414289	0.112387	0.0837392	0.0528879	0.11459	0.149849	0.262236	0	0.00440732	0.00440732	0	0.00661099	0.00220366	0.00220366	0	k__Bacteria; p__Proteobacteria; c__Alphaproteobacteria; o__Sphingomonadales; f__Sphingomonadaceae; g__Kaistobacter; s__
OTU_152	0.0330549	0.0550916	0.0594989	0.0418696	0.0286476	0.00661099	0	0.0242403	0.00220366	0.0594989	0	0.262236	0.149849	0.163071	0.182904	0.160867	0	0	0.00220366	0.0220366	0.0242403	0.0242403	0.019833	0.0220366	0	0	0.00661099	0	0.00661099	0.00220366	0.0947575	0.11459	0.110183	0.0969611	0.0969611	0	0	0.00220366	k__Bacteria; p__Acidobacteria; c__Acidobacteria-6; o__iii1-15; f__; g__; s__
OTU_2036	0.0110183	0.0418696	0.0484806	0.0110183	0.0528879	0	0	0	0	0	0	0.00220366	0	0.00440732	0.00220366	0	0	0	0	0.00440732	0.0418696	0.0594989	0.00881465	0.019833	0	0	0	0	0.00220366	0	0.019833	0.0176293	0.0110183	0	0.00661099	0	0	0	k__Bacteria; p__Proteobacteria; c__Betaproteobacteria; o__Methylophilales; f__Methylophilaceae; g__Methylotenera; s__mobilis
OTU_27875	0.00661099	0.0418696	0.00220366	0.013222	0.00661099	0	0	0.0110183	0.00440732	0.00440732	0	0.013222	0.0308513	0.00881465	0.0176293	0.0110183	0	0	0	0.00440732	0.00661099	0.00220366	0.00881465	0.00440732	0	0	0	0	0	0.00220366	0.00661099	0.00661099	0.00881465	0.019833	0.0154256	0	0	0	k__Bacteria; p__Acidobacteria; c__iii1-8; o__DS-18; f__; g__; s__
OTU_4109	0.019833	0.0176293	0.00440732	0.00661099	0.00881465	0.00881465	0.00661099	0.0440732	0.0242403	0.013222	0	0	0	0	0	0	0.00661099	0.0440732	0.0176293	0.0264439	0.0154256	0.00440732	0.00220366	0.00661099	0	0	0.00220366	0	0	0	0	0	0	0	0	0	0	0.00220366	k__Bacteria; p__Chlorobi; c__; o__; f__; g__; s__
OTU_4108	0	0	0	0	0	0	0	0.0440732	0	0.0110183	0	0.00220366	0	0	0	0.00220366	0	0	0	0	0	0	0	0	0	0	0	0	0	0	0	0	0.00220366	0	0	0	0	0	k__Bacteria; p__WS3; c__PRR-12; o__Sediment-1; f__; g__; s__
OTU_5085	0.013222	0.00220366	0.00220366	0.00440732	0.013222	0	0	0	0	0.00220366	0	0	0	0	0	0	0	0	0	0.00440732	0.00881465	0	0.00220366	0.00661099	0.00220366	0	0	0	0	0	0.00220366	0.00220366	0	0.00220366	0	0	0	0.00440732	k__Bacteria; p__Actinobacteria; c__Acidimicrobiia; o__Acidimicrobiales; f__; g__; s__
OTU_948	0.0506842	0.0594989	0.0396659	0.0506842	0.0528879	0.00220366	0	0	0	0.019833	0	0.00440732	0.00881465	0.013222	0.00881465	0.0286476	0	0	0	0.11459	0.0815355	0.0639062	0.0462769	0.0617025	0	0	0	0.00220366	0.00440732	0.00220366	0.00881465	0.0176293	0.00440732	0	0	0	0	0	k__Bacteria; p__Planctomycetes; c__Phycisphaerae; o__WD2101; f__; g__; s__
OTU_4269	0.0308513	0.0771282	0.0771282	0.0705172	0.0506842	0.013222	0.00220366	0.0176293	0.0220366	0.0110183	0	0.00220366	0.00440732	0	0.0110183	0.00440732	0.00881465	0.0110183	0.0242403	0.0154256	0.019833	0.0220366	0.0220366	0.0154256	0.00440732	0.00440732	0.00881465	0.00220366	0.00440732	0	0.00220366	0.00220366	0	0	0.00440732	0	0.00220366	0.0242403	k__Bacteria; p__Actinobacteria; c__Actinobacteria; o__Actinomycetales; f__Sporichthyaceae; g__; s__
OTU_221	0.22257	0.0837392	0.107979	0.127812	0.0771282	0	0	0	0	0	0	0.00220366	0	0	0.00220366	0	0	0	0	0.143238	0.0837392	0.0572952	0.105776	0.0418696	0	0	0.00220366	0	0	0	0.00661099	0	0.00220366	0	0.00440732	0	0	0	k__Bacteria; p__Actinobacteria; c__MB-A2-108; o__0319-7L14; f__; g__; s__
OTU_12292	0.0617025	0.0176293	0.0176293	0.013222	0.0330549	0.0418696	0	0.0242403	0.0683135	0.0176293	0.00661099	0	0	0	0	0	0.019833	0.0220366	0.0242403	0.0352586	0.0308513	0.00881465	0.00440732	0.0110183	0.00440732	0.00220366	0.0154256	0.0242403	0.0110183	0	0	0	0	0	0	0	0	0.00661099	k__Bacteria; p__Proteobacteria; c__Gammaproteobacteria; o__Xanthomonadales; f__Xanthomonadaceae; g__; s__
OTU_2984	0.0220366	0.0220366	0.0154256	0.013222	0.0286476	0.0154256	0.00220366	0.127812	0.0396659	0.0528879	0.0594989	0	0	0	0	0	0.11459	0.0440732	0.0506842	0.0154256	0.0396659	0.00440732	0.00220366	0.0242403	0.00881465	0	0.0352586	0.0264439	0.0484806	0.0154256	0	0	0	0	0	0.0242403	0.019833	0.0242403	k__Bacteria; p__Acidobacteria; c__Acidobacteriia; o__Acidobacteriales; f__Koribacteraceae; g__Candidatus Koribacter; s__
OTU_10596	0.0286476	0.0506842	0.013222	0.0374623	0.0308513	0.00881465	0.00220366	0.013222	0.00661099	0.0110183	0.013222	0.00220366	0	0	0.00220366	0	0	0	0	0.0661099	0.0572952	0.0683135	0.0352586	0.0308513	0.00661099	0	0.0110183	0.00440732	0.0264439	0	0.00220366	0	0	0	0	0	0	0	k__Bacteria; p__Actinobacteria; c__Thermoleophilia; o__Gaiellales; f__Gaiellaceae; g__; s__
OTU_1657	0.00881465	0.013222	0.0352586	0.0176293	0.0286476	0	0	0	0.00220366	0	0	0	0	0	0	0	0	0	0	0.0154256	0.0374623	0.0506842	0.0308513	0.0506842	0	0	0	0.00220366	0	0	0	0	0	0	0	0	0	0	k__Bacteria; p__Chloroflexi; c__C0119; o__; f__; g__; s__
OTU_32294	0.00220366	0.00220366	0.0176293	0.00220366	0.0110183	0	0	0.00440732	0.00661099	0.0110183	0	0	0	0	0	0	0	0	0	0.00881465	0.00220366	0.0176293	0.00220366	0.00881465	0	0	0.00661099	0.00220366	0.013222	0	0	0	0	0	0	0	0	0	k__Bacteria; p__Planctomycetes; c__Phycisphaerae; o__WD2101; f__; g__; s__
OTU_19783	0.0947575	0.0528879	0.0396659	0.0220366	0.0264439	0.00220366	0	0.00440732	0	0	0	0.00220366	0.0110183	0	0	0.00661099	0	0.00220366	0.0110183	0.11459	0.0440732	0.0440732	0.0550916	0.0396659	0.00220366	0	0	0	0	0	0	0.00440732	0	0.00220366	0	0.013222	0.00661099	0.00440732	k__Bacteria; p__Actinobacteria; c__Actinobacteria; o__Actinomycetales; f__Micromonosporaceae; g__Dactylosporangium; s__
OTU_9537	0	0.00661099	0.00220366	0	0.00440732	0	0	0	0	0	0	0	0	0	0	0	0	0	0	0	0.00440732	0	0	0.00220366	0	0	0	0	0	0	0	0	0	0	0	0	0	0	k__Bacteria; p__Planctomycetes; c__Phycisphaerae; o__WD2101; f__; g__; s__
OTU_28292	0.1807	0.0793318	0.0925538	0.118998	0.0661099	0	0	0	0	0	0	0	0	0	0.00220366	0	0	0	0	0.123405	0.0352586	0.0264439	0.0793318	0.0374623	0	0	0	0	0	0	0	0	0	0.00220366	0	0	0	0	k__Bacteria; p__Acidobacteria; c__[Chloracidobacteria]; o__RB41; f__; g__; s__
OTU_1471	0.121201	0.0110183	0.0286476	0.0176293	0.019833	0	0	0	0	0	0	0	0	0	0	0	0	0	0	0.13222	0.0220366	0.00440732	0.00881465	0.0176293	0	0	0	0	0	0	0	0	0	0	0	0	0	0	k__Bacteria; p__Bacteroidetes; c__[Saprospirae]; o__[Saprospirales]; f__Chitinophagaceae; g__; s__
OTU_32945	0.0528879	0.0484806	0.0220366	0.0418696	0.0440732	0.013222	0	0.0110183	0.00440732	0.0396659	0	0	0	0	0	0	0	0	0	0.00881465	0.00440732	0.013222	0.00661099	0.0286476	0.00220366	0	0.00220366	0.00220366	0.00220366	0	0	0	0	0	0	0	0	0	k__Bacteria; p__Gemmatimonadetes; c__Gemmatimonadetes; o__; f__; g__; s__
OTU_36612	0.0330549	0.0220366	0.0176293	0.013222	0.019833	0	0.00220366	0	0	0.00220366	0	0	0	0	0	0	0	0.0176293	0.00661099	0.0528879	0.0286476	0.0220366	0.00661099	0.0110183	0	0	0	0	0.00220366	0	0	0	0.00220366	0.00220366	0	0	0	0.00440732	k__Bacteria; p__Actinobacteria; c__Thermoleophilia; o__Gaiellales; f__Gaiellaceae; g__; s__
OTU_317	0.0925538	0.136627	0.152053	0.101368	0.107979	0.00661099	0	0	0.00881465	0	0	0.0110183	0.0572952	0.0176293	0.0242403	0.0308513	0	0	0	0.0683135	0.0639062	0.0705172	0.130016	0.0352586	0.00881465	0	0	0	0	0	0.0220366	0.0462769	0.0264439	0.019833	0.0617025	0	0	0.00220366	k__Bacteria; p__Actinobacteria; c__Actinobacteria; o__Actinomycetales; f__Nocardioidaceae; g__Kribbella; s__
OTU_1070	0.0484806	0.0418696	0.0528879	0.0220366	0.0396659	0	0	0	0.00220366	0	0	0	0	0	0	0	0	0	0	0.13222	0.0418696	0.0771282	0.0396659	0.0418696	0	0	0	0.00440732	0	0	0	0	0	0	0	0	0	0	k__Bacteria; p__Actinobacteria; c__Thermoleophilia; o__Gaiellales; f__; g__; s__
OTU_1231	0.013222	0.0793318	0.0661099	0.0506842	0.0727209	0.0264439	0.0110183	0.0176293	0.00881465	0.0242403	0.00881465	0.00220366	0	0.00220366	0	0	0.00220366	0.00440732	0.00220366	0.00881465	0.0617025	0.0639062	0.0462769	0.0815355	0.0286476	0	0.0286476	0.0264439	0.0286476	0	0	0	0.00220366	0	0.00440732	0	0.00661099	0.013222	k__Bacteria; p__Proteobacteria; c__Alphaproteobacteria; o__Rhizobiales; f__Methylocystaceae; g__; s__
OTU_3551	0.00220366	0.013222	0.00661099	0.00881465	0.00661099	0	0	0	0	0	0	0	0	0	0	0	0	0	0	0.0154256	0.00220366	0.00440732	0.019833	0.013222	0	0	0	0	0	0	0	0	0	0	0	0	0	0	k__Bacteria; p__Planctomycetes; c__Phycisphaerae; o__WD2101; f__; g__; s__
OTU_26098	0	0.0440732	0.0330549	0.013222	0.019833	0	0	0.00220366	0	0	0.00220366	0.00220366	0.00220366	0	0	0.00440732	0	0.00220366	0	0.00220366	0.0308513	0.103572	0.0418696	0.0352586	0	0.00220366	0	0	0	0	0.00220366	0	0	0	0	0	0	0	k__Bacteria; p__Proteobacteria; c__Alphaproteobacteria; o__Sphingomonadales; f__Sphingomonadaceae; g__Sphingomonas; s__
OTU_37503	0.00881465	0.0176293	0.00881465	0.0242403	0.0110183	0	0	0	0	0.00220366	0.00220366	0	0	0	0.00220366	0	0	0	0	0.00661099	0.0110183	0.00440732	0.00881465	0	0	0	0	0	0.00220366	0	0	0	0.00440732	0	0	0	0	0	k__Bacteria; p__Acidobacteria; c__Acidobacteria-6; o__iii1-15; f__; g__; s__
OTU_3627	0.00881465	0.0308513	0.019833	0.0154256	0.0418696	0.00220366	0	0	0	0	0	0.00220366	0	0	0	0	0	0	0	0.0352586	0.0330549	0.0330549	0.0286476	0.0308513	0.0154256	0	0	0	0.00661099	0.00220366	0.00440732	0.0154256	0.00220366	0.00881465	0	0	0	0	k__Bacteria; p__Proteobacteria; c__Alphaproteobacteria; o__Rhodospirillales; f__Rhodospirillaceae; g__; s__
OTU_1007	0.0242403	0.0418696	0.0308513	0.0793318	0.0374623	0	0	0	0	0	0	0	0.00440732	0	0.00440732	0.00220366	0	0	0	0.013222	0.0418696	0.0110183	0.0264439	0.0220366	0	0	0	0	0	0	0.00220366	0	0.00220366	0.00440732	0.00440732	0	0.00220366	0	k__Bacteria; p__Proteobacteria; c__Gammaproteobacteria; o__Xanthomonadales; f__Sinobacteraceae; g__; s__
OTU_33746	0.0396659	0.0528879	0.00881465	0.0176293	0.019833	0	0	0	0	0	0	0.00881465	0.0154256	0.0154256	0.00440732	0.00881465	0	0.00220366	0	0.00881465	0.00881465	0	0	0	0	0	0	0	0	0	0.00661099	0.00881465	0	0.00220366	0.00220366	0	0	0	k__Bacteria; p__Proteobacteria; c__Deltaproteobacteria; o__Syntrophobacterales; f__Syntrophobacteraceae; g__; s__
OTU_1173	0.00220366	0.00661099	0.0154256	0.00440732	0.592785	0.0462769	0.0242403	0	0.013222	0.00881465	0.0705172	0.00440732	0.00661099	0.00881465	0.019833	0	0.00440732	0.00440732	0.00220366	0.0242403	0.013222	0.019833	0.013222	0.0396659	0.101368	0.0484806	0.0242403	0.0396659	0.0286476	0.0969611	0.013222	0.0220366	0.0220366	0.00440732	0.00881465	0.0837392	0.0176293	0.013222	k__Bacteria; p__Firmicutes; c__Bacilli; o__Bacillales; f__Paenibacillaceae; g__Paenibacillus; s__amylolyticus
OTU_20476	0	0	0	0	0	0	0	0	0	0	0	0	0	0	0.00440732	0	0	0	0	0	0	0	0.00220366	0	0	0	0	0	0	0	0	0	0	0.00220366	0	0	0	0	k__Bacteria; p__WS2; c__SHA-109; o__; f__; g__; s__
OTU_6404	0.013222	0.00440732	0	0.00440732	0.013222	0	0	0.00220366	0	0	0	0	0	0	0	0	0	0	0	0.00661099	0.00440732	0.00440732	0.00881465	0.00220366	0	0	0.00220366	0	0	0	0	0	0	0	0	0	0	0	k__Bacteria; p__Acidobacteria; c__[Chloracidobacteria]; o__DS-100; f__; g__; s__
OTU_930	0.0374623	0.0506842	0.0484806	0.0727209	0.0594989	0.0176293	0.013222	0.0176293	0.0440732	0.0969611	0.0242403	0.00440732	0.0110183	0.00440732	0	0.00220366	0.0484806	0.0220366	0.00220366	0.0683135	0.0594989	0.0639062	0.0793318	0.136627	0.0550916	0.0110183	0.0771282	0.171886	0.33716	0.141034	0	0	0.00661099	0.00440732	0.00440732	0.0749245	0.0859428	0.0220366	k__Bacteria; p__Proteobacteria; c__Alphaproteobacteria; o__Rhodospirillales; f__Rhodospirillaceae; g__; s__
OTU_1396	0.0661099	0.0572952	0.0330549	0.0374623	0.0440732	0.0110183	0.00661099	0.00881465	0.013222	0.00881465	0.00440732	0.0264439	0.0154256	0.0440732	0.0308513	0.0617025	0.00220366	0.00220366	0	0.0594989	0.0506842	0.0308513	0.0418696	0.0286476	0.00881465	0	0.00220366	0.00220366	0.00220366	0.00440732	0.0396659	0.0506842	0.0771282	0.0528879	0.0705172	0	0.00881465	0	k__Bacteria; p__Proteobacteria; c__Alphaproteobacteria; o__Rhizobiales; f__Phyllobacteriaceae; g__Mesorhizobium; s__
OTU_12062	0.0528879	0.0837392	0.0462769	0.103572	0.0947575	0.00881465	0.00440732	0	0.00440732	0.0110183	0.00220366	0.0220366	0.0242403	0.0308513	0.0176293	0.0286476	0	0	0	0.0550916	0.0396659	0.0374623	0.0881465	0.0396659	0.00661099	0	0	0	0.00440732	0	0.019833	0.0242403	0.0176293	0.0176293	0.0308513	0	0	0	k__Bacteria; p__Actinobacteria; c__Thermoleophilia; o__Solirubrobacterales; f__Solirubrobacteraceae; g__; s__
OTU_875	0.0110183	0.0352586	0.0440732	0.019833	0.0550916	0.00220366	0	0	0.0110183	0.00661099	0.0308513	0	0	0	0	0	0	0	0	0.019833	0.0352586	0.0330549	0.0154256	0.0617025	0	0	0.00661099	0.0837392	0.0220366	0.019833	0	0	0	0	0	0	0	0	k__Bacteria; p__Proteobacteria; c__Alphaproteobacteria; o__Ellin329; f__; g__; s__
OTU_881	0	0	0	0.00220366	0.00440732	0.00220366	0.00220366	0	0	0	0	0.00661099	0.00220366	0.00220366	0.00661099	0.0110183	0	0	0	0.00661099	0.013222	0.00661099	0.0154256	0.00440732	0	0	0	0	0	0	0.00220366	0.019833	0.00440732	0.00440732	0.0154256	0	0	0	k__Bacteria; p__Chloroflexi; c__Thermomicrobia; o__JG30-KF-CM45; f__; g__; s__
OTU_273	0.0639062	0.019833	0.0374623	0.0374623	0.0462769	0.365808	0.196126	0.101368	0.136627	0.0771282	0.0639062	0.013222	0.0308513	0.0330549	0.0176293	0.0286476	0.123405	0.0572952	0.0793318	0.0617025	0.00440732	0.019833	0.0352586	0.0220366	0.352586	0.0969611	0.134423	0.185108	0.136627	0.0242403	0.0110183	0.0110183	0.0352586	0.0286476	0.013222	0.0661099	0.0683135	0.116794	k__Bacteria; p__Proteobacteria; c__Alphaproteobacteria; o__Rhizobiales; f__Hyphomicrobiaceae; g__Rhodoplanes; s__
OTU_248	0.0859428	0.0771282	0.127812	0.0462769	0.152053	0.0440732	0	0.019833	0.019833	0.0440732	0.00661099	0	0	0	0	0	0	0	0	0.182904	0.169682	0.262236	0.125609	0.251218	0.0572952	0	0.0440732	0.0837392	0.0705172	0.00220366	0	0	0	0	0	0	0	0.00220366	k__Bacteria; p__Planctomycetes; c__Phycisphaerae; o__WD2101; f__; g__; s__
OTU_727	0.0374623	0.0308513	0.0352586	0.0374623	0.0286476	0	0	0.00440732	0.00440732	0.00220366	0	0	0.0176293	0.00661099	0.0154256	0.013222	0	0.00440732	0.00440732	0.0528879	0.0484806	0.0264439	0.0220366	0.0330549	0	0	0.00220366	0.00220366	0	0	0.00661099	0.00661099	0.0220366	0.013222	0.00881465	0	0	0	k__Bacteria; p__Proteobacteria; c__Alphaproteobacteria; o__Rhodospirillales; f__Rhodospirillaceae; g__; s__
OTU_21434	0	0	0.00220366	0	0	0	0	0	0	0	0	0.013222	0.0396659	0.00661099	0.0749245	0.0264439	0	0	0	0	0.00220366	0	0.00440732	0.00661099	0	0	0	0	0.00220366	0	0.0176293	0.0264439	0.0154256	0.0220366	0.0220366	0	0	0	k__Bacteria; p__Acidobacteria; c__iii1-8; o__DS-18; f__; g__; s__
OTU_390	0.0506842	0.101368	0.0639062	0.107979	0.112387	0.00220366	0	0	0.00220366	0.00220366	0	0.0110183	0.0264439	0.013222	0.0176293	0.013222	0.00661099	0.00881465	0.00440732	0.0991648	0.235792	0.141034	0.211552	0.165275	0.00220366	0	0.00220366	0	0	0	0.0110183	0.0242403	0.013222	0.0154256	0.00881465	0.00661099	0.0176293	0.013222	k__Bacteria; p__Actinobacteria; c__Actinobacteria; o__Actinomycetales; f__Pseudonocardiaceae; g__Pseudonocardia; s__
OTU_3301	0	0.00440732	0.013222	0	0.0110183	0	0	0	0	0	0	0	0	0	0	0	0	0	0	0	0.0110183	0.0440732	0	0.0286476	0	0	0	0	0	0	0	0	0	0	0	0	0	0	k__Bacteria; p__Bacteroidetes; c__[Saprospirae]; o__[Saprospirales]; f__Chitinophagaceae; g__; s__
OTU_11614	0.0154256	0.00661099	0	0.00661099	0.00440732	0	0.00440732	0	0	0	0	0.00440732	0.00661099	0.00220366	0	0.00661099	0	0	0	0.00661099	0.0110183	0.00220366	0.013222	0.00220366	0	0	0	0.00440732	0	0	0	0.00220366	0.00881465	0.00661099	0.00881465	0	0	0	k__Bacteria; p__Actinobacteria; c__Actinobacteria; o__Actinomycetales; f__Pseudonocardiaceae; g__Pseudonocardia; s__
OTU_10938	0.0176293	0.0242403	0.019833	0.019833	0.0352586	0.019833	0.00881465	0.013222	0.0220366	0.0154256	0.019833	0.00440732	0.00881465	0.0110183	0.00661099	0.00661099	0.00661099	0.00440732	0.00661099	0.00881465	0.0176293	0.013222	0.00661099	0.0374623	0.0330549	0.019833	0.019833	0.0110183	0.0286476	0.0793318	0.013222	0.00661099	0.0176293	0.00440732	0.00661099	0.0220366	0.0396659	0.0418696	k__Bacteria; p__Proteobacteria; c__Alphaproteobacteria; o__Caulobacterales; f__Caulobacteraceae; g__Phenylobacterium; s__
OTU_11150	0.00661099	0.00220366	0.00661099	0.0242403	0.0308513	0.00661099	0	0.00220366	0.00220366	0.0110183	0	0	0.00220366	0	0	0.00220366	0	0.00440732	0	0.0154256	0.013222	0.00661099	0.0176293	0.0176293	0.0176293	0.00440732	0.00661099	0.0286476	0.0352586	0	0	0.00220366	0	0	0	0	0.0110183	0.00661099	k__Bacteria; p__Chloroflexi; c__TK10; o__B07_WMSP1; f__; g__; s__
OTU_1364	0.0506842	0.00440732	0.0264439	0.00881465	0.0396659	0.00440732	0	0.00220366	0.00661099	0.0352586	0	0	0	0	0	0	0	0	0	0.0110183	0	0.00881465	0.00661099	0.0286476	0	0	0.00220366	0.00440732	0	0	0	0	0	0	0	0	0	0.00220366	k__Bacteria; p__Gemmatimonadetes; c__Gemmatimonadetes; o__; f__; g__; s__
OTU_167	0.0308513	0.0220366	0.0110183	0.0484806	0.0308513	0.0286476	0.00220366	0.013222	0.0374623	0.0154256	0.0176293	0.0947575	0.0484806	0.0286476	0.0484806	0.0308513	0	0.00440732	0	0.11459	0.0859428	0.0661099	0.123405	0.13222	0.0528879	0	0.013222	0.0550916	0.0286476	0.1807	0.134423	0.0793318	0.0330549	0.0771282	0.0594989	0	0.00220366	0.00440732	k__Bacteria; p__Proteobacteria; c__Betaproteobacteria; o__Nitrosomonadales; f__Nitrosomonadaceae
OTU_17	0.118998	0.0440732	0.0352586	0.0594989	0.0749245	0.334957	0.451751	0.370215	0.542101	0.51125	0.182904	0	0.00440732	0.00881465	0.013222	0.013222	0.407678	0.237996	0.0837392	0.118998	0.0374623	0.0594989	0.0683135	0.0683135	0.434122	0.260032	0.795522	0.581767	0.830781	0.0264439	0.00440732	0.00440732	0.00661099	0.00661099	0.00220366	0.189515	0.293087	0.123405	k__Bacteria; p__Proteobacteria; c__Alphaproteobacteria; o__Rhizobiales; f__Hyphomicrobiaceae; g__Rhodoplanes; s__
OTU_2886	0.00661099	0.00220366	0	0.00220366	0.00220366	0	0	0.0154256	0.00220366	0.0154256	0	0.00440732	0.00440732	0.00220366	0.00220366	0	0.00440732	0.00661099	0.00220366	0.0110183	0.0110183	0.00220366	0.00881465	0.00220366	0	0	0.00220366	0.00220366	0	0	0	0	0.00220366	0	0	0	0	0	k__Bacteria; p__Planctomycetes; c__Planctomycetia; o__Planctomycetales; f__Planctomycetaceae; g__Planctomyces; s__
OTU_2768	0.019833	0.00881465	0.013222	0.0176293	0.0286476	0	0	0	0	0	0	0	0	0	0	0	0	0	0	0.0418696	0.0110183	0.0286476	0.0154256	0.0506842	0	0	0	0	0	0.00220366	0	0	0	0	0	0	0	0	k__Bacteria; p__Armatimonadetes; c__0319-6E2; o__; f__; g__; s__
OTU_20028	0.0352586	0.0506842	0.0264439	0.00881465	0.0374623	0.107979	0.0176293	0.0991648	0.0727209	0.0528879	0.0154256	0	0	0	0	0.00220366	0.0859428	0.0815355	0.105776	0.0264439	0.0727209	0.0374623	0.0286476	0.0661099	0.0881465	0.00881465	0.0771282	0.0969611	0.0727209	0.0352586	0	0	0	0	0	0.0110183	0.0330549	0.0727209	k__Bacteria; p__Acidobacteria; c__Solibacteres; o__Solibacterales; f__Solibacteraceae; g__Candidatus Solibacter; s__
OTU_45055	0.0396659	0.00881465	0.00881465	0.00881465	0.00220366	0.0264439	0.00881465	0.00661099	0.0242403	0.0110183	0.0110183	0	0	0	0	0	0.0176293	0.0176293	0.0308513	0.0396659	0.019833	0.00661099	0	0.0154256	0.0352586	0.0330549	0.00881465	0.0308513	0.00440732	0.00220366	0	0	0	0	0	0.0154256	0.00661099	0.0330549	k__Bacteria; p__Proteobacteria; c__Gammaproteobacteria; o__Xanthomonadales; f__Sinobacteraceae; g__; s__
OTU_1759	0.00661099	0.0286476	0.0506842	0.00440732	0.0176293	0.0594989	0.141034	0	0	0	0.00661099	0.00220366	0.00220366	0.00220366	0	0	0	0	0	0.00661099	0.0352586	0.0418696	0.00440732	0.00661099	0.116794	0.409881	0.00440732	0	0	0.013222	0	0	0	0	0	0	0	0	k__Bacteria; p__Acidobacteria; c__Solibacteres; o__Solibacterales; f__Solibacteraceae; g__; s__
OTU_16789	0	0.00440732	0.00661099	0.0110183	0.00220366	0	0	0.00220366	0	0	0.00440732	0	0	0	0	0	0.00440732	0	0	0	0	0	0.00220366	0	0.00220366	0	0	0.00220366	0.00220366	0	0	0.00220366	0	0	0.00440732	0	0	0	k__Bacteria; p__Elusimicrobia; c__Elusimicrobia; o__Elusimicrobiales; f__; g__; s__
OTU_4537	0.00661099	0.0110183	0.00881465	0.0110183	0.00661099	0.00220366	0	0	0	0	0	0.0440732	0.0418696	0.0242403	0.0286476	0.0418696	0	0	0	0.0264439	0.0220366	0.0154256	0.0110183	0.00661099	0	0	0	0	0	0.00220366	0.0462769	0.0484806	0.0374623	0.0396659	0.0418696	0	0	0	k__Bacteria; p__Acidobacteria; c__Acidobacteria-6; o__iii1-15; f__mb2424; g__; s__
OTU_1213	0.00661099	0.0506842	0.123405	0.0242403	0.0308513	0	0	0	0	0	0	0.00881465	0.00220366	0.00440732	0.00440732	0.00220366	0	0	0	0.00220366	0.0594989	0.0286476	0.0374623	0.0440732	0.0176293	0	0	0	0	0	0.0154256	0.00881465	0.0264439	0	0.0154256	0.00220366	0	0	k__Bacteria; p__Bacteroidetes; c__Sphingobacteriia; o__Sphingobacteriales; f__Sphingobacteriaceae; g__Pedobacter; s__
OTU_2425	0	0.00220366	0	0.00220366	0	0	0	0.00440732	0	0.00220366	0	0.00661099	0.00661099	0.0286476	0.0220366	0.0176293	0	0	0	0.00220366	0	0	0	0	0	0	0	0	0	0	0.00661099	0.0154256	0.0176293	0.0110183	0.013222	0	0	0	k__Bacteria; p__Proteobacteria; c__Alphaproteobacteria; o__Rhizobiales; f__; g__; s__
OTU_14154	0.0242403	0.0506842	0.019833	0.00881465	0.019833	0.00220366	0	0	0	0.019833	0	0	0	0.00220366	0	0	0.00440732	0.00220366	0.00220366	0.0264439	0.019833	0.0220366	0.00881465	0.013222	0.00440732	0	0.00440732	0.00440732	0.00220366	0.00220366	0	0	0.00220366	0.00440732	0.00220366	0.00661099	0	0.00440732	k__Bacteria; p__Actinobacteria; c__Thermoleophilia; o__Solirubrobacterales
OTU_12203	0.00220366	0.00661099	0.0220366	0.013222	0.0110183	0	0	0	0	0.00440732	0	0.00220366	0.00440732	0	0	0.0110183	0	0	0	0.00661099	0.0154256	0.00661099	0.0110183	0.00881465	0	0	0	0	0	0	0	0	0	0.00220366	0.0154256	0	0	0	k__Bacteria; p__Verrucomicrobia; c__[Pedosphaerae]; o__[Pedosphaerales]; f__Ellin517; g__; s__
OTU_2400	0.0594989	0.0705172	0.0947575	0.11459	0.0969611	0.00661099	0.00220366	0.00440732	0.00440732	0.00220366	0	0.0352586	0.0484806	0.0220366	0.0396659	0.0683135	0	0	0	0.0572952	0.101368	0.0771282	0.116794	0.0903502	0.0220366	0.00661099	0.00661099	0.00881465	0.0154256	0.00440732	0.0396659	0.0418696	0.00881465	0.0572952	0.0396659	0	0	0.00440732	k__Bacteria; p__Proteobacteria; c__Alphaproteobacteria; o__Sphingomonadales; f__Sphingomonadaceae; g__Kaistobacter; s__
OTU_6978	0.00661099	0.00881465	0.00440732	0.00440732	0.00881465	0.00881465	0.00881465	0	0.00440732	0.00661099	0.00440732	0	0	0	0	0	0	0.00440732	0.00440732	0.00440732	0.0154256	0.0352586	0.00881465	0.019833	0.0440732	0.0286476	0.0154256	0.0154256	0.00661099	0.0418696	0.00220366	0	0	0	0	0	0.00440732	0.00661099	k__Bacteria; p__Planctomycetes; c__Planctomycetia; o__Gemmatales; f__Isosphaeraceae; g__; s__
OTU_38138	0.277661	0.328346	0.286476	0.407678	0.147645	0	0	0.00220366	0	0	0	0.0330549	0.0308513	0.0639062	0.0440732	0.0374623	0	0	0	0.178497	0.352586	0.255625	0.345975	0.138831	0	0	0	0.00440732	0	0	0.0506842	0.0418696	0.123405	0.0528879	0.0418696	0	0	0.00220366	k__Bacteria; p__Actinobacteria; c__Actinobacteria; o__Actinomycetales; f__Propionibacteriaceae; g__Microlunatus; s__
OTU_749	0	0.00220366	0	0	0.00220366	0.00220366	0	0.00220366	0	0.00881465	0	0.0286476	0.0418696	0.0418696	0.0352586	0.0220366	0	0.00220366	0	0	0	0.00440732	0.00220366	0	0	0	0	0	0	0.00440732	0.0572952	0.0418696	0.0286476	0.0881465	0.0572952	0	0	0	k__Bacteria; p__Chloroflexi; c__Ellin6529; o__; f__; g__; s__
OTU_405	0.0308513	0.0264439	0.0286476	0.0352586	0.013222	0.0242403	0.019833	0.0286476	0.0220366	0.0176293	0.0176293	0.0176293	0.013222	0.0572952	0.0220366	0.0286476	0.0110183	0.0110183	0.0220366	0.0286476	0.0352586	0.013222	0.0286476	0.0220366	0.0374623	0.00440732	0.0242403	0.0176293	0.0110183	0.00220366	0.00881465	0.00661099	0.0440732	0.00881465	0.0242403	0.00220366	0.00220366	0.00661099	k__Bacteria; p__Proteobacteria; c__Alphaproteobacteria; o__Rhodospirillales; f__Rhodospirillaceae; g__; s__
OTU_36027	0.107979	0.0639062	0.0639062	0.0330549	0.0440732	0.00440732	0	0.0330549	0.0286476	0.0352586	0.0110183	0.00661099	0.00220366	0.00881465	0.00220366	0.00220366	0.0308513	0.0242403	0.0572952	0.165275	0.107979	0.0903502	0.0484806	0.0617025	0.00440732	0	0.0330549	0.0110183	0.0242403	0.00220366	0.00440732	0.00440732	0.00220366	0.00220366	0.00220366	0.00220366	0.00440732	0.0308513	k__Bacteria; p__Proteobacteria; c__Alphaproteobacteria; o__Rhodospirillales; f__Rhodospirillaceae; g__; s__
OTU_30967	0.00220366	0.00440732	0.0110183	0.00220366	0.00440732	0.0286476	0.0352586	0.00881465	0.0154256	0.0154256	0.013222	0.00661099	0.013222	0.00440732	0.0264439	0.00440732	0.00220366	0	0.0242403	0	0.00220366	0.00440732	0.00881465	0	0.00220366	0.00881465	0	0.00220366	0.00440732	0	0.0110183	0.00440732	0.00220366	0.0110183	0.00440732	0	0.00440732	0.00881465	k__Bacteria; p__Actinobacteria; c__Actinobacteria; o__Actinomycetales; f__Streptomycetaceae
OTU_8194	0.00220366	0.0749245	0.0727209	0.0286476	0.0881465	0	0.0837392	0.00220366	0	0	0	0.0418696	0.0484806	0.0176293	0.00881465	0.0110183	0	0	0	0	0.0528879	0.0837392	0.0528879	0.0440732	0	0	0	0	0	0	0.0220366	0.013222	0.013222	0.0110183	0.0220366	0	0	0	k__Bacteria; p__Proteobacteria; c__Alphaproteobacteria; o__Sphingomonadales; f__Erythrobacteraceae
OTU_84	0.22257	0.409881	0.171886	0.370215	0.211552	0	0	0	0.00220366	0.00220366	0	0.116794	0.0771282	0.0991648	0.0462769	0.0462769	0	0	0	0.134423	0.304105	0.110183	0.301902	0.176293	0	0	0	0	0	0	0.154256	0.0815355	0.0617025	0.0639062	0.0506842	0	0	0	k__Bacteria; p__Actinobacteria; c__Actinobacteria; o__Micrococcales; f__; g__; s__
OTU_16279	0	0.00661099	0	0	0	0	0	0	0	0	0	0	0	0.00220366	0	0	0	0	0	0	0	0	0	0	0	0	0	0	0	0	0	0	0	0	0	0	0	0	k__Bacteria; p__Bacteroidetes; c__[Saprospirae]; o__[Saprospirales]; f__Chitinophagaceae; g__; s__
OTU_6013	0.00440732	0.013222	0.00881465	0.00881465	0.013222	0	0	0	0	0	0	0	0	0	0	0	0	0	0	0.00220366	0	0	0	0.00220366	0	0	0	0	0	0	0	0	0	0	0	0	0	0	k__Bacteria; p__Acidobacteria; c__[Chloracidobacteria]; o__RB41; f__; g__; s__
OTU_41421	0.019833	0.00881465	0.0154256	0.00440732	0.0220366	0	0	0.00220366	0.00661099	0.0374623	0	0	0	0	0	0	0	0	0	0.00440732	0.00440732	0.00661099	0.00881465	0	0	0	0	0.00440732	0.0110183	0	0	0	0	0	0	0	0	0	k__Bacteria; p__Gemmatimonadetes; c__Gemmatimonadetes; o__; f__; g__; s__
OTU_284	0.0418696	0.11459	0.0528879	0.0881465	0.105776	0.0550916	0.019833	0.00440732	0.00881465	0.00881465	0.00661099	0.00440732	0.019833	0.00881465	0.013222	0.019833	0.00440732	0	0	0.0462769	0.107979	0.0925538	0.0661099	0.101368	0.0352586	0.019833	0.0154256	0.0154256	0.0308513	0.0154256	0.0110183	0.00881465	0	0.00661099	0.0440732	0.013222	0.00881465	0	k__Bacteria; p__Actinobacteria; c__Actinobacteria; o__Actinomycetales; f__Geodermatophilaceae; g__Geodermatophilus
OTU_27648	0	0	0.00440732	0.00440732	0.00440732	0.00440732	0	0	0.00220366	0.00220366	0.0176293	0.00220366	0	0.00661099	0.00220366	0	0.00881465	0.00440732	0.00220366	0	0	0.00440732	0	0	0.00220366	0	0	0	0	0	0.00220366	0	0	0.00440732	0	0	0	0	k__Bacteria; p__Proteobacteria; c__Gammaproteobacteria; o__Legionellales; f__Legionellaceae; g__Legionella; s__
OTU_447	0.0286476	0.0572952	0.0440732	0.0903502	0.0484806	0	0	0	0	0	0	0	0	0	0	0	0	0	0	0.0881465	0.0881465	0.0396659	0.103572	0.0815355	0	0	0	0	0	0	0	0	0	0	0	0	0	0	k__Bacteria; p__Chloroflexi; c__Chloroflexi; o__[Roseiflexales]; f__[Kouleothrixaceae]; g__; s__
OTU_1013	0.0110183	0.00661099	0	0.00661099	0.0176293	0	0	0	0	0	0	0	0	0.00220366	0	0.00220366	0	0	0	0.0242403	0.0286476	0.0881465	0.0154256	0.0484806	0	0	0	0	0	0	0	0	0.0110183	0	0.0110183	0	0	0	k__Bacteria; p__Chloroflexi; c__Thermomicrobia; o__JG30-KF-CM45; f__; g__; s__
OTU_331	0.123405	0.0969611	0.0837392	0.0881465	0.143238	0.0154256	0.0506842	0.0683135	0.0705172	0.0440732	0.00661099	0	0	0	0	0	0.0947575	0.0859428	0.0617025	0.0837392	0.152053	0.0550916	0.0793318	0.264439	0.00440732	0.00440732	0.0396659	0.0374623	0.0528879	0	0	0	0	0	0	0.0506842	0.0528879	0.0572952	k__Bacteria; p__Acidobacteria; c__Acidobacteriia; o__Acidobacteriales; f__Koribacteraceae; g__; s__
OTU_389	0.019833	0.0440732	0.0550916	0.0352586	0.0594989	0	0	0	0.00220366	0.00220366	0	0	0	0	0	0	0	0	0	0.0749245	0.189515	0.130016	0.0484806	0.0793318	0	0	0.00220366	0.00440732	0	0	0	0	0	0	0	0	0	0	k__Bacteria; p__Chloroflexi; c__C0119; o__; f__; g__; s__
OTU_5043	0.00440732	0.0110183	0.00661099	0.00440732	0.00440732	0	0	0.0110183	0.00881465	0.00881465	0	0.00220366	0	0.00220366	0	0.00220366	0.00440732	0.0154256	0.00881465	0.00220366	0.0242403	0.0110183	0.00661099	0.0308513	0.00440732	0	0	0.00881465	0.00440732	0	0	0	0	0.00440732	0.00661099	0	0	0.00220366	k__Bacteria; p__Planctomycetes; c__Planctomycetia; o__Planctomycetales; f__Planctomycetaceae; g__Planctomyces; s__
OTU_35490	0.158664	0.134423	0.0815355	0.141034	0.11459	0.0374623	0.00661099	0.0484806	0.0771282	0.0683135	0.00220366	0.0881465	0.0837392	0.0903502	0.103572	0.0727209	0.0286476	0.0594989	0.112387	0.191719	0.163071	0.0903502	0.158664	0.130016	0.0462769	0.00440732	0.0264439	0.0506842	0.0374623	0.00661099	0.0639062	0.0683135	0.0705172	0.0484806	0.0550916	0.00440732	0.0242403	0.0639062	k__Bacteria; p__Acidobacteria; c__Acidobacteria-6; o__iii1-15; f__; g__; s__
OTU_1071	0.00440732	0.0352586	0.0264439	0.0286476	0.0572952	0.00220366	0	0.00440732	0.00220366	0.0286476	0	0.00220366	0	0.00220366	0	0.00220366	0	0.00220366	0	0.00661099	0.0264439	0.0330549	0.0242403	0.0506842	0.00220366	0	0.013222	0.00220366	0.0176293	0	0.00440732	0	0	0	0	0	0	0	k__Bacteria; p__Proteobacteria; c__Alphaproteobacteria; o__Rhodospirillales; f__Acetobacteraceae; g__Roseomonas; s__
OTU_4927	0.013222	0.00220366	0.00661099	0.00220366	0.00440732	0	0	0	0.0286476	0	0	0.019833	0.0154256	0.00440732	0.0154256	0.00661099	0	0.00220366	0.00440732	0	0.00220366	0	0	0	0	0	0	0.00220366	0	0	0.0154256	0.019833	0.00661099	0.0110183	0.00661099	0	0	0	k__Bacteria; p__Proteobacteria; c__Betaproteobacteria
OTU_9617	0.00440732	0.0374623	0.0242403	0.0176293	0.019833	0	0	0.00220366	0	0	0	0.00440732	0	0	0.00220366	0.00440732	0.00220366	0.00440732	0.00440732	0.00220366	0.0154256	0.0110183	0.0154256	0.00881465	0	0	0.00440732	0	0	0	0	0.00881465	0	0.00881465	0	0	0	0	k__Bacteria; p__Proteobacteria; c__Alphaproteobacteria; o__Sphingomonadales; f__Sphingomonadaceae
OTU_2376	0.0264439	0.0528879	0.0969611	0.0727209	0.0837392	0.00440732	0	0.00220366	0.0154256	0.00881465	0.00220366	0.00220366	0.00661099	0.00440732	0	0.00440732	0	0.00661099	0.00220366	0.0242403	0.0220366	0.0484806	0.0418696	0.0572952	0.00220366	0	0	0.00220366	0.0154256	0	0.00220366	0.00881465	0	0.00220366	0	0	0.00220366	0	k__Bacteria; p__Actinobacteria; c__Actinobacteria; o__Actinomycetales; f__Intrasporangiaceae; g__Oryzihumus; s__leptocrescens
OTU_584	0.0176293	0.0176293	0.0594989	0.0242403	0.0749245	0.0661099	0.0176293	0.0418696	0.0286476	0.0418696	0.0396659	0.0462769	0.0528879	0.101368	0.0352586	0.0617025	0.00220366	0.00661099	0.0220366	0.00661099	0.00440732	0.00661099	0.00661099	0.019833	0.0352586	0	0.0110183	0.00881465	0.0154256	0.0242403	0.0418696	0.0352586	0.123405	0.0462769	0.110183	0	0.00220366	0.00881465	k__Bacteria; p__Actinobacteria; c__Actinobacteria; o__Actinomycetales; f__Microbacteriaceae; g__Microbacterium; s__
OTU_89	0.160867	0.118998	0.193922	0.163071	0.15646	0.0264439	0	0.0154256	0.0176293	0.0462769	0.00220366	0	0	0	0	0	0	0.00661099	0.0176293	0.297494	0.200533	0.368012	0.174089	0.321735	0.0330549	0	0.013222	0.0352586	0.121201	0	0	0	0	0	0	0.00440732	0.00440732	0.0594989	k__Bacteria; p__Proteobacteria; c__Betaproteobacteria; o__; f__; g__; s__
OTU_1318	0.00220366	0.0330549	0.0881465	0.019833	0.0374623	0.00440732	0	0	0	0	0	0	0	0	0	0	0	0	0	0	0.0462769	0.0771282	0.0308513	0.0528879	0	0	0	0	0	0	0	0	0	0	0	0	0	0	k__Bacteria; p__Bacteroidetes; c__[Saprospirae]; o__[Saprospirales]; f__Chitinophagaceae
OTU_459	0.0506842	0.0683135	0.105776	0.0705172	0.0550916	0	0.00220366	0.00661099	0.00661099	0.00440732	0	0	0	0	0	0	0.00440732	0	0	0.0330549	0.0771282	0.0462769	0.0462769	0.0484806	0	0	0.00440732	0.00220366	0.00220366	0	0	0	0	0	0	0	0	0	k__Bacteria; p__Acidobacteria; c__Solibacteres; o__Solibacterales; f__Solibacteraceae; g__Candidatus Solibacter; s__
OTU_3784	0.013222	0.00220366	0.00661099	0	0.00881465	0.00440732	0	0	0.00661099	0	0	0.00220366	0.00220366	0.00881465	0	0.00440732	0.00220366	0	0	0.00661099	0.00881465	0.0220366	0.0176293	0.0176293	0.00661099	0	0.0110183	0.0110183	0.00881465	0	0.00881465	0.00220366	0.00440732	0.0176293	0.00661099	0	0	0.00440732	k__Bacteria; p__Actinobacteria; c__Acidimicrobiia; o__Acidimicrobiales; f__; g__; s__
OTU_3183	0.013222	0.00661099	0.0220366	0.00220366	0.013222	0	0	0	0	0	0	0	0	0	0	0	0	0	0	0.0110183	0.0110183	0.00440732	0.0176293	0.0176293	0	0	0	0	0	0	0	0	0	0	0	0	0	0	k__Bacteria; p__Planctomycetes; c__Phycisphaerae; o__WD2101; f__; g__; s__
OTU_11020	0.00220366	0.0308513	0.0286476	0.0242403	0.0308513	0.00881465	0	0.013222	0.013222	0.0154256	0.00661099	0.013222	0.0374623	0.00440732	0.013222	0.00881465	0.013222	0.019833	0.00661099	0.013222	0.0440732	0.0484806	0.0154256	0.0462769	0.0176293	0.00440732	0.019833	0.0176293	0.0220366	0.0462769	0.00881465	0.0330549	0.00881465	0.0220366	0.0242403	0.00661099	0.019833	0.013222	k__Bacteria; p__Proteobacteria; c__Betaproteobacteria; o__Burkholderiales
OTU_7900	0.00440732	0.00440732	0.00881465	0.00661099	0.00220366	0	0	0.00220366	0	0	0	0	0	0	0	0	0	0	0	0.00440732	0.00220366	0.00881465	0	0.0110183	0	0	0.00220366	0	0	0	0	0	0	0	0	0	0	0	k__Bacteria; p__Chloroflexi; c__Chloroflexi; o__[Roseiflexales]; f__; g__; s__
OTU_26255	0.019833	0.0264439	0.019833	0.0440732	0.0286476	0.00220366	0	0	0.00440732	0.00661099	0	0	0.00220366	0	0.00661099	0.00440732	0.00220366	0	0	0.0572952	0.0352586	0.0352586	0.0639062	0.0374623	0.00220366	0	0.00220366	0.013222	0.0176293	0	0.00220366	0.00440732	0.00661099	0.00220366	0.00881465	0	0	0	k__Bacteria; p__Proteobacteria; c__Alphaproteobacteria; o__Rhizobiales; f__Hyphomicrobiaceae; g__Rhodoplanes; s__
OTU_349	0.0528879	0.105776	0.0617025	0.118998	0.0639062	0.00220366	0	0.00661099	0.00881465	0.013222	0	0.130016	0.0815355	0.0528879	0.0837392	0.0727209	0	0	0	0.0462769	0.0617025	0.013222	0.0683135	0.0330549	0	0	0.00440732	0.00661099	0.0154256	0	0.0462769	0.0572952	0.0154256	0.0286476	0.0264439	0	0.00220366	0	k__Bacteria; p__Acidobacteria; c__Acidobacteria-6; o__iii1-15; f__; g__; s__
OTU_709	0.0815355	0.0771282	0.0991648	0.0572952	0.0617025	0	0	0	0	0	0	0.0154256	0.0374623	0.0352586	0.00881465	0.0418696	0	0	0	0.0550916	0.0727209	0.105776	0.0749245	0.0639062	0	0	0	0	0	0.00440732	0.019833	0.0352586	0.013222	0.00661099	0.013222	0	0	0	k__Bacteria; p__Planctomycetes; c__Phycisphaerae; o__WD2101; f__; g__; s__
OTU_2146	0.00661099	0.0242403	0.00661099	0.019833	0.019833	0	0	0	0	0	0	0.00220366	0	0	0	0	0	0	0	0.0154256	0.0484806	0.0110183	0.0286476	0.0264439	0	0	0	0.00220366	0	0	0.00440732	0.00440732	0	0.019833	0	0	0	0	k__Bacteria; p__Chloroflexi; c__Chloroflexi; o__[Roseiflexales]; f__[Kouleothrixaceae]; g__; s__
OTU_5349	0	0.0154256	0	0.0176293	0.0110183	0	0	0.0110183	0	0	0	0	0	0	0	0	0.00220366	0.00220366	0	0	0.0110183	0.00220366	0.0154256	0.00220366	0	0	0.00661099	0	0	0	0	0	0	0	0	0.00220366	0.00661099	0	k__Bacteria; p__Acidobacteria; c__Solibacteres; o__Solibacterales; f__; g__; s__
OTU_26835	0.00220366	0.00220366	0	0.00661099	0	0	0	0	0	0	0	0	0	0	0	0	0	0	0	0.00440732	0	0	0.00220366	0	0	0	0	0	0	0	0	0	0	0	0	0	0	0	k__Bacteria; p__Chlorobi; c__; o__; f__; g__; s__
OTU_612	0.0462769	0.0484806	0.013222	0.110183	0.0484806	0.00661099	0.00220366	0.0176293	0.00220366	0.0264439	0	0.149849	0.107979	0.0572952	0.251218	0.158664	0.0110183	0.0154256	0.0374623	0.0528879	0.0528879	0.00881465	0.0903502	0.0308513	0	0.00220366	0	0	0	0	0.145442	0.116794	0.0550916	0.226977	0.147645	0	0.00881465	0.0154256	k__Bacteria; p__Chloroflexi; c__Anaerolineae; o__envOPS12; f__; g__; s__
OTU_508	0.019833	0.0881465	0.121201	0.0418696	0.0727209	0.00881465	0	0.00881465	0.013222	0.0484806	0.00440732	0.0440732	0.0396659	0.0661099	0.0286476	0.0594989	0	0	0.00220366	0.0352586	0.0683135	0.0484806	0.0859428	0.0837392	0	0	0.00661099	0.00661099	0.00220366	0	0.0639062	0.0440732	0.0528879	0.0352586	0.0683135	0.00220366	0	0	k__Bacteria; p__Bacteroidetes; c__[Saprospirae]; o__[Saprospirales]; f__Chitinophagaceae; g__Flavisolibacter; s__
OTU_43484	0.013222	0	0.00440732	0.00440732	0	0	0	0.0110183	0	0.00661099	0	0.00220366	0	0	0	0	0	0	0	0.0110183	0.00440732	0	0.00220366	0.00661099	0	0	0	0	0	0	0.00661099	0.00220366	0	0	0	0	0	0	k__Bacteria; p__Acidobacteria; c__Acidobacteria-6; o__iii1-15; f__mb2424; g__; s__
OTU_21541	0	0	0	0	0	0	0	0	0	0.00220366	0	0	0	0	0	0	0	0	0	0	0	0	0	0	0	0	0	0	0	0	0	0	0	0	0	0	0	0	k__Bacteria; p__TM7; c__; o__; f__; g__; s__
OTU_38225	0	0	0	0	0	0	0	0.00440732	0	0	0	0	0	0	0	0	0.00220366	0	0	0	0	0	0	0	0	0	0.00220366	0	0	0	0	0	0	0	0	0	0.00220366	0	k__Bacteria; p__Planctomycetes; c__Phycisphaerae; o__WD2101; f__; g__; s__
OTU_5857	0	0.00881465	0	0.00661099	0.00881465	0	0	0.00220366	0.00220366	0.00661099	0	0	0	0	0	0.00220366	0	0.00881465	0	0.00661099	0.00220366	0	0.013222	0.0154256	0	0	0.00440732	0.00440732	0.00220366	0	0.00220366	0	0	0	0	0	0	0.00440732	k__Bacteria; p__Proteobacteria; c__Alphaproteobacteria; o__Rhodospirillales; f__Acetobacteraceae; g__; s__
OTU_39685	0.123405	0.0661099	0.0815355	0.218163	0.0903502	0	0.00881465	0	0	0	0	0.00220366	0.0110183	0.0154256	0.0176293	0.00881465	0.00220366	0	0	0.0771282	0.123405	0.0903502	0.213755	0.0528879	0	0	0	0.00220366	0	0	0.00881465	0.0110183	0.0220366	0.0110183	0.0176293	0	0	0	k__Bacteria; p__Actinobacteria; c__Actinobacteria; o__Actinomycetales; f__Propionibacteriaceae; g__Microlunatus; s__
OTU_14490	0.0550916	0.13222	0.0969611	0.125609	0.147645	0	0	0	0	0	0.00220366	0.0572952	0.0771282	0.0749245	0.0484806	0.0661099	0.00440732	0	0	0.0572952	0.0639062	0.0771282	0.101368	0.0661099	0	0	0	0	0	0	0.0925538	0.0727209	0.0683135	0.0242403	0.0991648	0	0	0	k__Bacteria; p__Actinobacteria; c__Actinobacteria; o__Actinomycetales; f__Nocardioidaceae
OTU_582	0.0903502	0.0925538	0.0617025	0.0991648	0.103572	0.00661099	0	0.0176293	0.00440732	0.0308513	0.00220366	0.019833	0.0550916	0.0352586	0.0220366	0.0440732	0	0	0.0154256	0.130016	0.209348	0.110183	0.169682	0.130016	0.00440732	0.00220366	0.0176293	0.013222	0.0815355	0.00881465	0.0220366	0.0484806	0.0242403	0.0154256	0.0286476	0	0	0.00881465	k__Bacteria; p__Proteobacteria; c__Betaproteobacteria; o__; f__; g__; s__
OTU_2289	0.00220366	0.019833	0.0440732	0.019833	0.0396659	0.00220366	0	0	0	0	0	0	0	0	0	0	0	0	0	0.00440732	0.0110183	0.0286476	0.0110183	0.0286476	0.00440732	0	0	0.00220366	0	0	0	0	0	0	0	0	0	0	k__Bacteria; p__Gemmatimonadetes; c__Gemmatimonadetes; o__Gemmatimonadales; f__; g__; s__
OTU_3821	0.0154256	0.00881465	0.013222	0.0572952	0.0110183	0.00220366	0	0.00440732	0	0.013222	0	0.0771282	0.0220366	0.019833	0.0352586	0.0176293	0	0	0	0.0110183	0.00220366	0.00220366	0.00661099	0.00661099	0	0	0	0.00440732	0.00220366	0	0.0220366	0.019833	0.00881465	0.0176293	0.0110183	0	0	0	k__Bacteria; p__Acidobacteria; c__Acidobacteria-5; o__; f__; g__; s__
OTU_8965	0.00440732	0.00220366	0.00440732	0	0.00440732	0	0	0.00220366	0	0.00440732	0	0	0.00220366	0	0.00220366	0.00661099	0	0	0.00220366	0.00220366	0.00661099	0	0.00220366	0	0	0	0	0	0	0	0	0.00881465	0.0110183	0.00661099	0.00440732	0	0	0	k__Bacteria; p__Elusimicrobia; c__Elusimicrobia; o__IIb; f__; g__; s__
OTU_490	0	0.00220366	0	0	0	0.00220366	0	0	0	0.00220366	0	0.00440732	0.00881465	0.0110183	0.00881465	0.0110183	0	0.00220366	0	0.00220366	0.00440732	0.00440732	0	0.00440732	0	0	0	0	0	0.00220366	0.00440732	0.00440732	0.00881465	0.0110183	0.019833	0	0	0.00220366	k__Bacteria; p__Acidobacteria; c__Acidobacteria-6; o__iii1-15; f__; g__; s__
OTU_998	0.013222	0.00220366	0.0220366	0.00661099	0.0374623	0	0	0.00661099	0	0	0	0	0	0.0110183	0.00440732	0.0110183	0	0	0	0.0352586	0.0683135	0.0440732	0.0506842	0.0661099	0.00220366	0	0.00220366	0	0	0	0.0110183	0.00881465	0.0242403	0.00661099	0.019833	0	0.00220366	0	k__Bacteria; p__Planctomycetes; c__Planctomycetia; o__Gemmatales; f__Isosphaeraceae
OTU_4281	0.00881465	0.0440732	0.0220366	0.0440732	0.019833	0	0.0110183	0.00440732	0.00220366	0.013222	0.00440732	0	0.00881465	0.00440732	0.00440732	0.0220366	0	0	0	0.0264439	0.0264439	0.019833	0.0330549	0.0286476	0	0	0	0.00220366	0.0110183	0	0	0.00881465	0.0154256	0.00661099	0.0264439	0	0	0	k__Bacteria; p__Proteobacteria; c__Alphaproteobacteria; o__Rhizobiales; f__Bradyrhizobiaceae; g__Balneimonas; s__
OTU_8787	0.00440732	0.0176293	0.00440732	0.00220366	0.00881465	0	0	0	0	0	0	0	0	0	0	0	0	0	0	0.00661099	0.013222	0.00220366	0.00220366	0.00440732	0	0	0	0	0	0	0	0	0	0	0	0	0	0	k__Bacteria; p__Gemmatimonadetes; c__Gemmatimonadetes; o__Ellin5290; f__; g__; s__
OTU_38575	0.00881465	0.0176293	0.0242403	0.0242403	0.0440732	0.00661099	0.00440732	0.00881465	0.00440732	0.0176293	0.0264439	0.019833	0.0462769	0.0374623	0.0374623	0.0396659	0	0.00220366	0.00440732	0.00440732	0.0308513	0.0242403	0.0771282	0.0683135	0.0110183	0.0176293	0.0264439	0.0286476	0.0661099	0.0705172	0.0617025	0.0572952	0.0528879	0.0330549	0.0572952	0.0374623	0.00881465	0.00881465	k__Bacteria; p__Firmicutes; c__Bacilli; o__Bacillales; f__Bacillaceae; g__Bacillus
OTU_1732	0.0374623	0.00661099	0.0154256	0.019833	0.0154256	0.00881465	0	0.00220366	0.00220366	0.013222	0	0.0661099	0.0176293	0.0176293	0.0176293	0.00881465	0	0	0	0.0176293	0.00220366	0.00440732	0.00881465	0.0154256	0.00220366	0.00220366	0	0.00440732	0.013222	0	0.0220366	0.0264439	0.019833	0.0242403	0.0220366	0	0	0.00220366	k__Bacteria; p__Acidobacteria; c__Acidobacteria-5; o__; f__; g__; s__
OTU_28726	0.00661099	0	0	0.00220366	0	0	0	0	0.00220366	0	0	0	0	0.00220366	0.00220366	0.00440732	0	0	0	0	0.00440732	0	0.00220366	0	0	0	0	0	0	0	0	0	0.00440732	0	0.00440732	0	0	0	k__Bacteria; p__Proteobacteria; c__Alphaproteobacteria; o__Rhizobiales; f__Xanthobacteraceae; g__; s__
OTU_1209	0.0154256	0.0528879	0.0506842	0.0881465	0.0661099	0.00661099	0	0.00220366	0.013222	0.0154256	0.00220366	0.00440732	0	0	0	0	0	0	0	0.0286476	0.0639062	0.0462769	0.0308513	0.0286476	0.00440732	0	0.00440732	0.0308513	0.0727209	0	0	0	0	0	0.00220366	0	0	0	k__Bacteria; p__Acidobacteria; c__Acidobacteriia; o__Acidobacteriales; f__Koribacteraceae; g__Candidatus Koribacter; s__
OTU_1527	0.0154256	0.00661099	0.00440732	0.00881465	0.00661099	0.00881465	0.00220366	0.0242403	0.00661099	0.0308513	0.00220366	0	0	0	0	0	0.0352586	0.0286476	0.0594989	0.00881465	0.00220366	0.00220366	0.00220366	0.00440732	0	0.00220366	0.00440732	0.00220366	0.00220366	0	0	0	0	0	0	0.0110183	0.00440732	0.0176293	k__Bacteria; p__Gemmatimonadetes; c__Gemm-1; o__; f__; g__; s__
OTU_35681	0.0242403	0.0264439	0.0330549	0.0484806	0.0308513	0	0	0	0	0	0	0	0.00220366	0	0	0.00220366	0	0	0	0.013222	0.0264439	0	0.0352586	0.0418696	0	0	0	0	0	0	0	0.00220366	0.00220366	0	0.00220366	0	0	0	k__Bacteria; p__Bacteroidetes; c__[Saprospirae]; o__[Saprospirales]; f__Chitinophagaceae; g__; s__
OTU_3800	0.0418696	0.0352586	0.0286476	0.0264439	0.0154256	0	0.00220366	0.0176293	0.00881465	0.00881465	0.00220366	0.00661099	0	0.00220366	0	0	0	0.00440732	0	0.118998	0.0396659	0.0462769	0.0352586	0.0550916	0.00220366	0	0.0220366	0.0308513	0.0110183	0.0110183	0.013222	0.00661099	0	0.00661099	0	0	0.00220366	0.00220366	k__Bacteria; p__Chloroflexi; c__TK10; o__AKYG885; f__5B-12; g__; s__
OTU_260	0.53549	0.368012	0.343771	0.37903	0.345975	0.154256	0.0617025	0.273254	0.359197	0.31292	0.019833	0.1807	0.24681	0.209348	0.284272	0.200533	0.134423	0.220366	0.249014	0.381234	0.28868	0.200533	0.235792	0.244607	0.105776	0.0154256	0.121201	0.218163	0.207144	0.00440732	0.105776	0.138831	0.110183	0.125609	0.171886	0.0110183	0.0528879	0.125609	k__Bacteria; p__Acidobacteria; c__Acidobacteria-6; o__iii1-15; f__; g__; s__
OTU_3645	0.00440732	0.0110183	0	0.019833	0.0242403	0.00220366	0	0.00440732	0	0	0	0.00440732	0.00661099	0.00881465	0.013222	0	0	0.00220366	0	0.0176293	0.00661099	0.00440732	0.013222	0.0110183	0	0	0.00220366	0	0	0	0.0154256	0.00661099	0.00881465	0.00881465	0.00661099	0	0	0	k__Bacteria; p__Actinobacteria; c__Acidimicrobiia; o__Acidimicrobiales; f__C111; g__; s__
OTU_39947	0.0220366	0.0396659	0.0330549	0.00661099	0.0947575	0.0837392	0.00661099	0.013222	0.0594989	0.00881465	0.0462769	0	0	0	0	0	0.00661099	0.00220366	0.013222	0.0242403	0.0617025	0.0286476	0.0176293	0.0771282	0.0572952	0.0771282	0.00661099	0.00881465	0.00220366	0.00220366	0	0	0	0	0	0.00220366	0.00440732	0.00220366	k__Bacteria; p__Proteobacteria; c__Betaproteobacteria; o__Burkholderiales; f__Burkholderiaceae; g__Burkholderia; s__bryophila
OTU_815	0.013222	0.0947575	0.103572	0.0462769	0.0859428	0.0110183	0	0.00440732	0.00220366	0.0264439	0.00440732	0	0.0110183	0	0.00220366	0.013222	0	0	0	0.0374623	0.215959	0.189515	0.127812	0.141034	0.0418696	0	0.00440732	0.0308513	0.0264439	0.0154256	0	0.00220366	0	0	0.00220366	0	0	0	k__Bacteria; p__Planctomycetes; c__Phycisphaerae; o__WD2101; f__; g__; s__
OTU_180	0.0242403	0.0264439	0.0242403	0.0727209	0.0220366	0.00440732	0	0.00440732	0	0.00881465	0	0.0594989	0.0308513	0.00661099	0.0815355	0.0352586	0	0	0	0.0176293	0.0330549	0.0286476	0.0572952	0.0110183	0	0	0	0	0	0	0.0440732	0.0220366	0.00220366	0.0264439	0.0242403	0	0	0	k__Bacteria; p__Proteobacteria; c__Alphaproteobacteria; o__Rhizobiales; f__; g__; s__
OTU_32478	0	0.00881465	0	0.0110183	0.00661099	0	0	0	0	0	0	0	0	0	0	0	0	0	0	0	0.0176293	0	0.00661099	0.0110183	0	0	0	0	0	0	0	0	0	0	0	0	0	0	k__Bacteria; p__Gemmatimonadetes; c__Gemmatimonadetes
OTU_5714	0.00881465	0.013222	0.0110183	0.0286476	0.0264439	0	0.00220366	0	0	0.00440732	0	0.00440732	0.00440732	0.00440732	0.00881465	0.00440732	0.00220366	0	0	0.019833	0.0440732	0.0286476	0.0440732	0.0528879	0	0	0	0	0	0	0.0110183	0.00661099	0.0110183	0.00220366	0.00881465	0	0	0	k__Bacteria; p__Proteobacteria; c__Alphaproteobacteria; o__Rhizobiales; f__Beijerinckiaceae; g__; s__
OTU_4677	0.00220366	0.0220366	0.00881465	0.00440732	0.0154256	0	0	0	0	0	0	0	0	0	0	0	0	0.00220366	0.00881465	0.0220366	0.013222	0.00661099	0.00220366	0.0110183	0	0	0	0	0	0	0	0	0	0	0	0	0	0	k__Bacteria; p__Acidobacteria; c__[Chloracidobacteria]; o__11-24; f__; g__; s__
OTU_8126	0.0176293	0.00661099	0.00220366	0.00440732	0.00220366	0.00440732	0	0.00661099	0.00440732	0.0220366	0	0.00661099	0.00440732	0	0.00881465	0.00661099	0	0.0110183	0.00220366	0.013222	0.00661099	0.00220366	0.0110183	0.00220366	0.00220366	0	0.00220366	0.00220366	0	0	0.00661099	0.00661099	0.00440732	0.00881465	0.00220366	0	0	0	k__Bacteria; p__WS3; c__PRR-12; o__Sediment-1; f__PRR-10; g__; s__
OTU_501	0.0154256	0.019833	0.00440732	0.0176293	0.00881465	0.00220366	0	0.00881465	0.00220366	0.013222	0.00220366	0.0594989	0.0594989	0.112387	0.0617025	0.0727209	0.00440732	0.00220366	0.00881465	0.00220366	0.00661099	0.013222	0.00220366	0.00661099	0	0	0.00220366	0	0.00220366	0.00220366	0.0110183	0.019833	0.0418696	0.0110183	0.0374623	0	0.00661099	0.00661099	k__Bacteria; p__Proteobacteria; c__Betaproteobacteria; o__Burkholderiales; f__Comamonadaceae; g__Rubrivivax; s__
OTU_185	0.0550916	0.0528879	0.0418696	0.0749245	0.0705172	0.0330549	0	0.0286476	0.00661099	0.0771282	0.00440732	0.244607	0.149849	0.189515	0.193922	0.229181	0	0	0.00220366	0.0506842	0.11459	0.0396659	0.0705172	0.0771282	0.0264439	0.00220366	0.0110183	0.013222	0.0264439	0.00661099	0.138831	0.121201	0.152053	0.116794	0.118998	0	0	0.00440732	k__Bacteria; p__Acidobacteria; c__Acidobacteria-6; o__iii1-15; f__; g__; s__
OTU_2790	0	0.00661099	0	0	0	0	0	0.00661099	0.0418696	0.0308513	0	0	0.00440732	0	0.00881465	0.00440732	0	0	0.00440732	0	0.00440732	0	0.00440732	0.00440732	0.00220366	0	0	0	0.00881465	0	0	0.00220366	0	0.013222	0.00440732	0	0	0	k__Bacteria; p__Proteobacteria; c__Betaproteobacteria; o__MND1; f__; g__; s__
OTU_18447	0.0264439	0.0550916	0.0330549	0.0154256	0.0308513	0	0	0	0.00220366	0.00440732	0	0.00881465	0.0110183	0.00881465	0.00220366	0.0154256	0	0	0	0.0705172	0.0242403	0.0440732	0.0308513	0.0374623	0	0	0	0.00220366	0	0	0.00661099	0.0110183	0.00220366	0	0.00661099	0	0	0	k__Bacteria; p__Planctomycetes; c__Phycisphaerae; o__WD2101; f__; g__; s__
OTU_27000	0.00661099	0.00440732	0.00440732	0.00661099	0.00661099	0	0	0	0.00220366	0.00440732	0	0	0	0	0	0	0	0	0	0.00440732	0.00440732	0.00661099	0.00220366	0.00440732	0	0	0	0	0	0	0	0	0	0	0	0	0	0	k__Bacteria; p__Actinobacteria; c__Thermoleophilia; o__Gaiellales; f__Gaiellaceae; g__; s__
OTU_3469	0.013222	0.0264439	0.0242403	0.0110183	0.0352586	0	0.00881465	0.00440732	0.00440732	0.0110183	0	0.0462769	0.0176293	0.00220366	0.0154256	0.00661099	0	0	0.00440732	0.00881465	0.013222	0.00440732	0.0176293	0.0176293	0.00220366	0	0.00220366	0.00440732	0	0	0.019833	0.0264439	0.00220366	0.0110183	0.00661099	0	0	0.00881465	k__Archaea; p__Crenarchaeota; c__Thaumarchaeota; o__Nitrososphaerales; f__Nitrososphaeraceae; g__Candidatus Nitrososphaera; s__gargensis
OTU_22503	0	0	0.00220366	0	0.00440732	0.00220366	0	0	0.00220366	0	0	0	0	0	0	0	0	0	0	0	0	0	0	0	0.00220366	0	0.00220366	0	0	0	0	0	0	0	0	0	0	0	k__Bacteria
OTU_941	0.0154256	0.0969611	0.0484806	0.0859428	0.0683135	0	0	0.00220366	0.00881465	0.019833	0.013222	0.0308513	0.0220366	0.118998	0.0220366	0.0308513	0	0	0	0.0176293	0.0881465	0.0881465	0.107979	0.11459	0.00440732	0.00440732	0.00220366	0.0110183	0.00440732	0.0594989	0.0484806	0.0374623	0.0947575	0.0176293	0.0330549	0	0	0	k__Bacteria; p__Proteobacteria; c__Alphaproteobacteria; o__Sphingomonadales; f__Erythrobacteraceae; g__; s__
OTU_2717	0.00220366	0.00220366	0.0176293	0.013222	0.0242403	0	0	0	0.00440732	0.00440732	0	0	0	0	0	0	0	0	0	0.013222	0.013222	0.019833	0.00881465	0.0374623	0	0	0	0.0352586	0.0594989	0	0	0	0	0	0	0	0	0	k__Bacteria; p__Proteobacteria; c__Alphaproteobacteria; o__Rhodospirillales; f__Rhodospirillaceae; g__; s__
OTU_35121	0	0.0154256	0.0110183	0.00220366	0.00220366	0	0.00661099	0.00220366	0	0	0	0	0	0	0	0	0	0	0	0.00220366	0.013222	0.0176293	0.0176293	0.0110183	0.00881465	0	0.00220366	0.00220366	0	0	0	0	0	0	0	0	0	0	k__Bacteria; p__Armatimonadetes; c__Chthonomonadetes; o__Chthonomonadales; f__Chthonomonadaceae; g__; s__
OTU_1114	0	0	0.0617025	0.00220366	0	0.00220366	0	0.00440732	0.00881465	0.0220366	0.00220366	0.0330549	0	0	0	0.00220366	0	0.00440732	0.00220366	0	0	0.0154256	0	0	0	0	0	0	0	0	0	0	0	0.00440732	0	0	0	0.00220366	k__Bacteria; p__Proteobacteria; c__Gammaproteobacteria; o__Enterobacteriales; f__Enterobacteriaceae; g__Pantoea; s__agglomerans
OTU_3608	0.00881465	0.0154256	0	0.019833	0.013222	0	0	0	0	0	0	0	0	0	0	0	0	0	0	0.00881465	0.0308513	0.013222	0.0220366	0.0330549	0	0	0	0	0	0	0	0	0	0	0	0	0	0	k__Bacteria; p__Gemmatimonadetes; c__Gemmatimonadetes; o__; f__; g__; s__
OTU_994	0.00440732	0.0110183	0.019833	0.0506842	0.0242403	0.00220366	0	0.00220366	0	0.00440732	0	0.00440732	0.0154256	0.0418696	0.0264439	0.0110183	0	0	0	0.013222	0.00661099	0.00881465	0.0220366	0.00661099	0	0	0	0	0	0	0.0154256	0.013222	0.0286476	0.0242403	0.0396659	0	0	0	k__Bacteria; p__Actinobacteria; c__Thermoleophilia; o__Solirubrobacterales; f__; g__; s__
OTU_1111	0	0.0220366	0.0264439	0.0330549	0.0110183	0.00881465	0.00440732	0.00881465	0	0.019833	0.00440732	0.00220366	0.019833	0.00661099	0.00440732	0.00881465	0	0	0	0.00220366	0.013222	0.0110183	0.0286476	0.00881465	0.00440732	0	0	0.00220366	0.00220366	0.00220366	0.0154256	0.0176293	0.0154256	0.0154256	0.019833	0	0	0	k__Bacteria; p__Acidobacteria; c__[Chloracidobacteria]; o__RB41; f__Ellin6075; g__; s__
OTU_2615	0	0	0.019833	0.00440732	0.0506842	0	0	0	0	0	0.00220366	0.0154256	0.00661099	0	0.00220366	0.00220366	0	0	0	0.0110183	0.00440732	0.019833	0.00661099	0.165275	0	0	0.00220366	0	0	0	0.0220366	0.0176293	0.00881465	0.00881465	0.013222	0.00220366	0	0.00220366	k__Bacteria; p__Proteobacteria; c__Alphaproteobacteria; o__Rickettsiales; f__mitochondria; g__Pythium; s__ultimum
OTU_932	0.019833	0.0308513	0.0154256	0.0286476	0.0330549	0.00220366	0	0.00661099	0	0.00440732	0.013222	0.00881465	0.0396659	0.0176293	0.0220366	0.0330549	0	0	0	0.0440732	0.0242403	0.019833	0.0352586	0.0330549	0.00440732	0	0.00440732	0	0.00220366	0.0176293	0.019833	0.0506842	0.0396659	0.0639062	0.0572952	0.00881465	0.00220366	0.00220366	k__Bacteria; p__Actinobacteria; c__Actinobacteria; o__Actinomycetales; f__Micromonosporaceae; g__Virgisporangium; s__ochraceum
OTU_19583	0.160867	0.0506842	0.0396659	0.0286476	0.0330549	0.0903502	0.00220366	0.0617025	0.0859428	0.0330549	0.0506842	0.00220366	0	0	0	0	0.00881465	0.0308513	0.0352586	0.0550916	0.0154256	0.00661099	0.00881465	0.00220366	0.00220366	0	0.013222	0.00220366	0.00440732	0	0	0	0	0	0	0.00220366	0	0.00440732	k__Bacteria; p__Acidobacteria; c__Solibacteres; o__Solibacterales; f__; g__; s__
OTU_3773	0.110183	0.0991648	0.0837392	0.0705172	0.0903502	0.013222	0.00881465	0.0308513	0.0639062	0.0242403	0.00881465	0.0308513	0.0264439	0.0264439	0.0242403	0.0396659	0.013222	0.0176293	0.0572952	0.0639062	0.0440732	0.0462769	0.0440732	0.0506842	0.00661099	0	0.0286476	0.0264439	0.0242403	0.00881465	0.0286476	0.0418696	0.0286476	0.019833	0.0110183	0	0.013222	0.0286476	k__Bacteria; p__Proteobacteria; c__Deltaproteobacteria; o__Myxococcales; f__Haliangiaceae; g__; s__
OTU_443	0.00220366	0.0286476	0.0154256	0.0683135	0.0264439	0.0506842	0.0484806	0.0330549	0.019833	0.0506842	0.0264439	0.00661099	0.00661099	0.013222	0.0110183	0	0.182904	0.110183	0.0683135	0.00440732	0.0308513	0.0264439	0.0661099	0.0242403	0.11459	0.0793318	0.0661099	0.0594989	0.0683135	0.0176293	0.00220366	0.00440732	0.00881465	0.00661099	0.00220366	0.253421	0.255625	0.134423	k__Bacteria; p__Actinobacteria; c__Actinobacteria; o__Actinomycetales; f__Mycobacteriaceae; g__Mycobacterium; s__
OTU_24148	0.0506842	0.101368	0.0396659	0.0594989	0.0661099	0	0	0.0110183	0	0	0.00220366	0	0	0	0	0	0.00220366	0.0330549	0.127812	0.0925538	0.19833	0.0418696	0.127812	0.110183	0.00220366	0	0.00440732	0	0	0	0.00220366	0	0	0	0	0	0.00881465	0.0881465	k__Bacteria; p__Chloroflexi; c__Anaerolineae; o__envOPS12; f__; g__; s__
OTU_436	0.00440732	0.0462769	0.013222	0.0154256	0.00661099	0	0	0	0	0.00220366	0	0.0484806	0.0242403	0.013222	0.0154256	0.0396659	0	0	0	0.00440732	0.0308513	0.00220366	0.0374623	0.0176293	0.00440732	0	0	0	0	0	0.152053	0.0661099	0.0352586	0.0264439	0.0727209	0	0	0	k__Bacteria; p__Bacteroidetes; c__Sphingobacteriia; o__Sphingobacteriales; f__Sphingobacteriaceae; g__; s__
OTU_488	0.0793318	0.101368	0.110183	0.0881465	0.118998	0	0.013222	0.0330549	0.0308513	0.0418696	0.0330549	0.013222	0.0484806	0.0639062	0.0330549	0.0418696	0	0.00440732	0	0.0440732	0.0484806	0.0617025	0.0903502	0.0639062	0.00440732	0	0.00881465	0.0264439	0.00881465	0.0661099	0.0176293	0.0396659	0.0837392	0.0264439	0.0528879	0	0	0	k__Bacteria; p__Proteobacteria; c__Alphaproteobacteria; o__Rhizobiales; f__Hyphomicrobiaceae; g__Devosia; s__
OTU_28178	0.00661099	0.0176293	0.00661099	0.0176293	0.0220366	0	0	0.00220366	0	0.00440732	0	0.0110183	0.0110183	0.00881465	0.00440732	0.00661099	0	0	0	0.0176293	0.0286476	0.0308513	0.0418696	0.0374623	0	0	0	0	0.00661099	0	0.00881465	0.013222	0.00881465	0.0242403	0.0330549	0	0	0	k__Bacteria; p__Chloroflexi; c__Thermomicrobia; o__JG30-KF-CM45; f__; g__; s__
OTU_369	0.00661099	0.0220366	0.0352586	0.00661099	0.019833	0.00440732	0	0.0110183	0	0.013222	0	0.0110183	0.0176293	0.0176293	0.0220366	0.0220366	0	0	0	0.00881465	0.0286476	0.0837392	0.0418696	0.0286476	0.00440732	0	0.00440732	0	0.00220366	0	0.0264439	0.0242403	0.0330549	0.019833	0.0462769	0	0	0	k__Bacteria; p__Proteobacteria; c__Alphaproteobacteria; o__Rhizobiales; f__Rhizobiaceae
OTU_7220	0.0242403	0.00661099	0.00661099	0.013222	0.0308513	0	0.00220366	0	0	0	0	0	0.00220366	0.00661099	0	0.0110183	0	0	0	0.013222	0.00661099	0.0154256	0.0110183	0.019833	0	0.00440732	0	0	0	0	0.0176293	0.00440732	0.00661099	0.00661099	0.013222	0	0	0	k__Bacteria; p__Actinobacteria; c__Thermoleophilia; o__Solirubrobacterales; f__; g__; s__
OTU_28500	0.013222	0	0.00881465	0	0.00661099	0	0	0	0.00220366	0	0	0.00220366	0.00220366	0.00220366	0.00220366	0	0	0	0	0.00440732	0.00881465	0.00440732	0.00661099	0.00440732	0	0	0	0.0264439	0.00220366	0	0	0	0	0.00220366	0.00440732	0	0	0	k__Bacteria; p__Actinobacteria; c__Thermoleophilia; o__Solirubrobacterales; f__; g__; s__
OTU_30386	0.00220366	0.0242403	0.0264439	0.0154256	0.0572952	0.00440732	0	0	0	0.00661099	0	0	0	0.00220366	0.00220366	0.019833	0	0.00220366	0	0.0154256	0.0661099	0.116794	0.00440732	0.0639062	0	0	0.00220366	0	0	0.00440732	0.0330549	0.0176293	0	0	0.0110183	0	0.00220366	0	k__Bacteria; p__Proteobacteria; c__Deltaproteobacteria; o__Myxococcales; f__Cystobacteraceae; g__Cystobacter; s__
OTU_208	0.62584	0.189515	0.356993	0.279865	0.171886	0.00440732	0.00661099	0.00220366	0	0	0.00661099	0	0.00220366	0	0	0	0	0	0	0.520064	0.136627	0.317327	0.207144	0.110183	0.00220366	0	0.00881465	0.00220366	0.00220366	0	0	0	0	0.00220366	0	0	0	0	k__Bacteria; p__Actinobacteria; c__Thermoleophilia; o__Gaiellales; f__Gaiellaceae; g__; s__
OTU_33403	0	0.00661099	0.0242403	0	0	0	0	0	0	0	0	0	0	0	0	0	0	0	0	0	0.0110183	0.0264439	0	0.00661099	0	0	0	0	0	0	0	0	0	0	0	0	0	0	k__Bacteria; p__Bacteroidetes; c__[Saprospirae]; o__[Saprospirales]; f__Chitinophagaceae
OTU_1564	0.0154256	0.0154256	0.00220366	0	0.0176293	0.0352586	0.00881465	0.160867	0.0881465	0.0242403	0.00220366	0	0	0	0	0	0.00881465	0.019833	0.0330549	0.00220366	0.00440732	0.00661099	0	0.00661099	0.0352586	0.00440732	0.0286476	0.0506842	0.0176293	0	0	0	0	0	0	0	0.00220366	0.00881465	k__Bacteria; p__Acidobacteria; c__Acidobacteriia; o__Acidobacteriales; f__Koribacteraceae; g__Candidatus Koribacter; s__
OTU_42402	0	0	0	0	0.00440732	0.0683135	0.165275	0.019833	0.0440732	0.019833	0.00220366	0	0	0	0	0	0	0.00440732	0.00220366	0	0	0	0	0.00661099	0.334957	0.33716	0.13222	0.171886	0.160867	0.0242403	0	0	0	0.00220366	0	0.00220366	0.0264439	0.0220366	k__Bacteria; p__Chloroflexi; c__TK10; o__B07_WMSP1; f__; g__; s__
OTU_717	0	0.00881465	0.00881465	0.0154256	0.0220366	0.387845	0.138831	0.0308513	0.019833	0.0396659	0.163071	0	0	0	0	0	0	0	0	0	0.00881465	0.0176293	0.00661099	0.0374623	0.680932	0.176293	0.0749245	0.0749245	0.0969611	0.542101	0	0.00220366	0	0	0	0	0	0.00440732	k__Bacteria; p__Acidobacteria; c__Acidobacteriia; o__Acidobacteriales; f__Koribacteraceae; g__Candidatus Koribacter; s__
OTU_4966	0	0.013222	0.00440732	0.0110183	0.0154256	0	0	0	0	0.00220366	0	0	0	0	0	0	0	0	0	0	0.0242403	0.00220366	0.013222	0.013222	0	0	0	0	0.00220366	0	0	0	0	0	0	0	0	0	k__Bacteria; p__Planctomycetes; c__Phycisphaerae; o__WD2101; f__; g__; s__
OTU_26715	0.0154256	0.00661099	0.00220366	0.00220366	0.0176293	0.013222	0	0.00440732	0.00881465	0.00440732	0	0	0	0	0	0	0.00881465	0.0110183	0.00220366	0.0396659	0.0110183	0.0110183	0.00881465	0.0242403	0.0110183	0	0.0242403	0.103572	0.013222	0	0	0.00220366	0	0.00220366	0	0.00881465	0.00220366	0.0110183	k__Bacteria; p__Acidobacteria; c__Sva0725; o__Sva0725; f__; g__; s__
OTU_3643	0.019833	0.0220366	0.0374623	0.0242403	0.019833	0.00440732	0	0.00220366	0	0	0	0.00220366	0	0	0.00220366	0.00220366	0	0	0	0.019833	0.00881465	0.00220366	0.00661099	0.0330549	0	0	0	0	0	0	0	0.00220366	0	0	0.00220366	0	0	0	k__Bacteria; p__Gemmatimonadetes; c__Gemmatimonadetes; o__Ellin5290; f__; g__; s__
OTU_2954	0.0110183	0.00440732	0.00661099	0.0110183	0.0154256	0	0	0	0	0	0	0	0	0	0	0	0	0	0	0.0242403	0.00440732	0.0110183	0.0154256	0.0110183	0	0	0	0	0	0	0	0	0	0	0	0	0	0	k__Bacteria; p__Chloroflexi; c__Anaerolineae; o__A31; f__S47; g__; s__
OTU_929	0.013222	0.0286476	0.0308513	0.0308513	0.0484806	0.0220366	0	0.0110183	0.013222	0.0242403	0.0176293	0	0.00220366	0	0	0	0	0	0	0.00440732	0.0352586	0	0.0176293	0.013222	0.0352586	0	0.0176293	0.0815355	0.0705172	0.00220366	0	0	0	0	0	0	0	0	k__Bacteria; p__Acidobacteria; c__Solibacteres; o__Solibacterales; f__; g__; s__
OTU_7729	0	0.00440732	0	0.00661099	0.0110183	0	0	0	0	0	0	0	0.00440732	0	0	0	0	0	0	0.00220366	0.00440732	0	0.013222	0.0154256	0	0	0	0	0	0	0.00220366	0	0	0.00220366	0	0	0	0	k__Bacteria; p__Chloroflexi; c__Chloroflexi; o__[Roseiflexales]
OTU_4350	0.00440732	0.0749245	0.0506842	0.0771282	0.0594989	0	0	0	0	0.00661099	0.00220366	0.0462769	0.0264439	0.0683135	0.0506842	0.0815355	0	0	0	0.00220366	0.0771282	0.0837392	0.0572952	0.0594989	0	0	0	0	0	0	0.0594989	0.0242403	0.0572952	0.101368	0.0771282	0	0	0	k__Bacteria; p__Proteobacteria; c__Alphaproteobacteria; o__Sphingomonadales; f__Erythrobacteraceae; g__; s__
OTU_88	0.127812	0.213755	0.163071	0.231385	0.209348	0.0506842	0	0.0683135	0.0374623	0.0881465	0.00881465	0.0925538	0.154256	0.103572	0.0793318	0.0683135	0.00661099	0.0220366	0.0352586	0.11459	0.251218	0.204941	0.218163	0.1807	0.0528879	0	0.0705172	0.0506842	0.0947575	0.0286476	0.0793318	0.0947575	0.0771282	0.0440732	0.0771282	0	0.00881465	0.013222	k__Bacteria; p__Proteobacteria; c__Betaproteobacteria; o__Burkholderiales; f__Comamonadaceae; g__Methylibium; s__
OTU_40951	0	0	0	0	0.00220366	0	0	0	0	0	0	0	0	0	0	0	0	0	0	0	0	0	0	0	0	0	0	0	0.00220366	0	0	0	0	0	0	0	0	0	k__Bacteria; p__Proteobacteria; c__Deltaproteobacteria; o__Myxococcales; f__Cystobacterineae; g__; s__
OTU_192	0.0110183	0.0462769	0.019833	0.0815355	0.0220366	0.00220366	0	0.013222	0.00440732	0.00881465	0.00220366	0.0639062	0.0925538	0.134423	0.105776	0.0969611	0	0	0	0.00881465	0.0683135	0.00661099	0.0837392	0	0.00440732	0	0	0	0.00440732	0.00440732	0.112387	0.127812	0.134423	0.171886	0.136627	0	0	0	k__Bacteria; p__Actinobacteria; c__Thermoleophilia; o__Gaiellales; f__Gaiellaceae; g__; s__
OTU_1293	0.0661099	0.249014	0.0572952	0.0881465	0.0771282	0.00220366	0	0.0176293	0.00661099	0.0154256	0.00220366	0.0220366	0.0154256	0.0220366	0.0418696	0.0506842	0	0	0	0.0683135	0.0991648	0.0396659	0.0727209	0.0264439	0	0.00220366	0.00220366	0.00220366	0.00881465	0	0.019833	0.0154256	0.00440732	0.0154256	0.0308513	0	0	0.00220366	k__Bacteria; p__Actinobacteria; c__Thermoleophilia; o__Solirubrobacterales; f__; g__; s__
OTU_2863	0.00220366	0.0220366	0.013222	0.00440732	0.0154256	0.00661099	0.00220366	0.00440732	0.019833	0.00661099	0.013222	0	0	0	0	0	0	0.00661099	0.0110183	0.00440732	0.0110183	0.0176293	0.0154256	0.019833	0.0154256	0.00220366	0.0176293	0.0440732	0.013222	0.0242403	0.00220366	0	0	0	0	0.00440732	0	0.00881465	k__Bacteria; p__Proteobacteria; c__Alphaproteobacteria; o__Caulobacterales; f__Caulobacteraceae; g__; s__
OTU_30	0.158664	0.423103	0.207144	0.436325	0.253421	0.645673	0.0330549	0.143238	0.328346	0.451751	0.273254	0.0242403	0.0550916	0.0617025	0.0506842	0.0617025	0.00661099	0.00220366	0.00220366	0.0683135	0.361401	0.215959	0.498028	0.191719	0.982833	0.0484806	0.19833	0.284272	0.656691	0.656691	0.00440732	0.00881465	0.013222	0.00440732	0.0154256	0	0.00440732	0.00661099	k__Bacteria; p__Proteobacteria; c__Betaproteobacteria; o__SC-I-84; f__; g__; s__
OTU_912	0.00661099	0.00440732	0.00220366	0.0242403	0.00661099	0	0	0	0.00220366	0.013222	0	0.0374623	0.0749245	0.0683135	0.0528879	0.0506842	0	0	0	0.00881465	0.0110183	0.0110183	0.0242403	0.019833	0	0	0	0	0.00661099	0.00220366	0.0242403	0.0286476	0.0352586	0.0308513	0.0308513	0	0	0	k__Bacteria; p__Planctomycetes; c__Phycisphaerae; o__WD2101; f__; g__; s__
OTU_1635	0.00440732	0.0308513	0.0330549	0.00220366	0.0242403	0.0374623	0.019833	0.013222	0.00881465	0.00881465	0.019833	0	0	0	0	0	0.00220366	0.00220366	0.00220366	0.0154256	0.0220366	0.019833	0.00220366	0.0286476	0.0374623	0.0264439	0.0110183	0.00881465	0.019833	0.00881465	0	0.00220366	0	0	0	0	0	0.00220366	k__Bacteria; p__Proteobacteria; c__Alphaproteobacteria; o__Rhodospirillales; f__Acetobacteraceae; g__; s__
OTU_3243	0.0462769	0.0462769	0.0617025	0.0264439	0.0749245	0.0484806	0.013222	0.0264439	0.0286476	0.019833	0.0110183	0.00881465	0.00440732	0.00881465	0.00220366	0.0176293	0	0.00881465	0.00881465	0.0484806	0.0617025	0.0815355	0.0418696	0.0594989	0.0220366	0.00440732	0.0264439	0.0264439	0.0440732	0.00220366	0	0.0110183	0.0176293	0.00220366	0.00661099	0.00440732	0.00440732	0	k__Bacteria; p__Proteobacteria; c__Alphaproteobacteria; o__Rhodospirillales; f__Rhodospirillaceae; g__; s__
OTU_29783	0	0	0	0.00220366	0	0	0	0	0	0	0	0	0	0	0	0	0	0	0	0	0	0	0	0	0	0	0	0	0	0	0	0	0	0	0	0	0	0	k__Bacteria; p__Proteobacteria; c__Gammaproteobacteria; o__Legionellales; f__Coxiellaceae; g__; s__
OTU_44646	0.0286476	0.00881465	0.00440732	0.013222	0.0110183	0.00661099	0.0110183	0.00661099	0.0176293	0.0110183	0.0110183	0	0	0	0	0	0.0110183	0.00661099	0.00220366	0.013222	0.0176293	0	0.00220366	0.0110183	0.00220366	0	0.00661099	0.0110183	0.00220366	0	0	0	0	0	0	0.00440732	0	0.00440732	k__Bacteria; p__Acidobacteria; c__Acidobacteriia; o__Acidobacteriales; f__Koribacteraceae; g__; s__
OTU_5428	0	0.0220366	0.0154256	0.019833	0.0242403	0	0	0	0	0.00661099	0	0	0.00220366	0	0	0	0	0	0	0.00220366	0.0418696	0.0352586	0.0418696	0.0528879	0	0	0.00220366	0	0	0	0	0.00220366	0	0	0	0	0	0	k__Bacteria; p__Proteobacteria; c__Alphaproteobacteria; o__Sphingomonadales; f__Sphingomonadaceae; g__Sphingomonas
OTU_24000	0.00661099	0.019833	0.0352586	0.0220366	0.00881465	0.00220366	0	0.00440732	0	0.00220366	0	0	0	0	0	0	0	0	0	0.00440732	0.0242403	0.0462769	0.0220366	0.0176293	0.00220366	0	0	0	0	0	0	0	0	0	0	0	0	0	k__Bacteria; p__Gemmatimonadetes; c__Gemmatimonadetes; o__N1423WL; f__; g__; s__
OTU_712	0.0639062	0.0264439	0.0264439	0.0286476	0.0286476	0.0991648	0.0749245	0.0352586	0.11459	0.0462769	0.0550916	0.00440732	0.00220366	0	0	0	0.0440732	0.0440732	0.019833	0.0462769	0.013222	0.0264439	0.00661099	0.013222	0.0617025	0.0264439	0.0683135	0.145442	0.0506842	0.00881465	0.00440732	0.00220366	0	0.00220366	0.00220366	0.0286476	0.0528879	0.0308513	k__Bacteria; p__Actinobacteria; c__Thermoleophilia; o__Gaiellales; f__Gaiellaceae; g__; s__
OTU_449	0.211552	0.0727209	0.0418696	0.116794	0.134423	0.163071	0.0264439	0.0815355	0.116794	0.257829	0	0	0.0154256	0.0110183	0.00661099	0.0220366	0	0.00440732	0.0154256	0.165275	0.0683135	0.0286476	0.0683135	0.0727209	0.136627	0.11459	0.0176293	0.0705172	0.110183	0.00220366	0.00881465	0.00220366	0.00661099	0.013222	0.00881465	0	0.00220366	0.00440732	k__Bacteria; p__Proteobacteria; c__Betaproteobacteria; o__MND1; f__; g__; s__
OTU_1584	0.00440732	0.0374623	0.0462769	0.0308513	0.0418696	0.00220366	0	0	0.00440732	0.00881465	0	0	0	0	0	0	0	0	0	0.00440732	0.0550916	0.0572952	0.0352586	0.0617025	0	0.00440732	0.00440732	0.00881465	0.00440732	0	0	0	0	0	0	0	0	0	k__Bacteria; p__Bacteroidetes; c__[Saprospirae]; o__[Saprospirales]; f__Chitinophagaceae; g__Flavisolibacter; s__
OTU_11319	0	0.00220366	0	0.00220366	0.00440732	0	0	0	0.00220366	0.0154256	0.00220366	0	0.00220366	0.00220366	0	0.00220366	0	0	0	0	0.00220366	0	0.00440732	0	0	0	0.00220366	0	0.00220366	0	0	0.00220366	0	0	0	0	0	0	k__Bacteria; p__Actinobacteria; c__Actinobacteria; o__Actinomycetales
OTU_1320	0.0837392	0.0440732	0.0969611	0.0374623	0.0683135	0.0110183	0.00220366	0.00881465	0.013222	0.0440732	0	0.00661099	0	0	0	0.00220366	0.0110183	0.00220366	0	0.116794	0.0639062	0.0771282	0.0705172	0.0925538	0.00220366	0.00220366	0.0220366	0.0374623	0.0550916	0.00881465	0	0	0.00220366	0	0	0.00440732	0	0	k__Bacteria; p__Verrucomicrobia; c__[Spartobacteria]; o__[Chthoniobacterales]; f__[Chthoniobacteraceae]; g__DA101; s__
OTU_11	0.240199	0.134423	0.233588	0.193922	0.147645	0.235792	0.0484806	0.134423	0.0771282	0.107979	0.0264439	0.28868	0.284272	0.260032	0.279865	0.211552	0.0264439	0.0396659	0.0793318	0.480398	0.233588	0.266643	0.315124	0.19833	0.233588	0.127812	0.0881465	0.167478	0.242403	0.0396659	0.462769	0.359197	0.356993	0.423103	0.290883	0.00220366	0.00440732	0.0815355	k__Bacteria; p__Nitrospirae; c__Nitrospira; o__Nitrospirales; f__Nitrospiraceae; g__Nitrospira; s__
OTU_33	0.0176293	0.0749245	0.0683135	0.0969611	0.0484806	0	0	0	0	0	0	0.363604	0.202737	0.251218	0.235792	0.171886	0	0	0	0.0594989	0.0727209	0.0286476	0.130016	0.0705172	0.00220366	0	0	0	0	0	0.376826	0.209348	0.348179	0.226977	0.240199	0	0	0	k__Archaea; p__Crenarchaeota; c__Thaumarchaeota; o__Nitrososphaerales; f__Nitrososphaeraceae; g__Candidatus Nitrososphaera; s__
OTU_2138	0.0705172	0.0374623	0.0308513	0.0771282	0.0506842	0.0506842	0.0793318	0.0374623	0.0572952	0.0242403	0.0396659	0.00220366	0.00881465	0.00661099	0.0110183	0.019833	0.019833	0.013222	0.0264439	0.0374623	0.0242403	0.0176293	0.0550916	0.0264439	0.0286476	0.0550916	0.0264439	0.0374623	0.019833	0.00220366	0.0110183	0.00661099	0.0220366	0.00440732	0.00220366	0.00440732	0.013222	0.0154256	k__Bacteria; p__Proteobacteria; c__Gammaproteobacteria; o__Xanthomonadales; f__Sinobacteraceae; g__; s__
OTU_20619	0.0440732	0.0925538	0.0572952	0.0815355	0.107979	0	0	0.00881465	0.00220366	0.019833	0.00220366	0.00881465	0.00440732	0.00881465	0.00661099	0.0110183	0	0	0.00881465	0.0639062	0.0771282	0.0683135	0.0793318	0.0749245	0	0	0.00661099	0.0220366	0.00881465	0.00440732	0.00220366	0.00220366	0.00220366	0.00881465	0.00881465	0	0	0.00440732	k__Bacteria; p__Proteobacteria; c__Betaproteobacteria; o__; f__; g__; s__
OTU_2708	0.00881465	0.019833	0.013222	0.0374623	0.0286476	0	0	0	0	0	0	0.00440732	0.00661099	0	0.00220366	0.00220366	0	0	0	0.0110183	0.00440732	0.0176293	0.0374623	0.0110183	0	0	0	0.013222	0	0	0.0110183	0.00220366	0.00440732	0.00220366	0.00220366	0	0	0	k__Bacteria; p__Actinobacteria; c__Thermoleophilia; o__Solirubrobacterales; f__; g__; s__
OTU_35781	0.0330549	0.134423	0.0903502	0.0572952	0.0727209	0	0	0	0	0	0	0	0	0	0	0	0	0	0	0.0440732	0.136627	0.125609	0.0815355	0.107979	0	0	0	0	0	0	0	0	0	0	0	0	0	0	k__Bacteria; p__Gemmatimonadetes; c__Gemmatimonadetes; o__Gemmatimonadales; f__; g__; s__
OTU_230	0.00881465	0.0815355	0.0749245	0.0947575	0.11459	0.0550916	0.00220366	0.0264439	0.0440732	0.0594989	0.0110183	0.0749245	0.127812	0.0727209	0.0837392	0.0903502	0.0110183	0.00661099	0.0110183	0.0374623	0.0705172	0.0661099	0.130016	0.152053	0.0683135	0.013222	0.0815355	0.118998	0.189515	0.0771282	0.112387	0.0903502	0.11459	0.0749245	0.154256	0.0264439	0.0308513	0.0528879	k__Bacteria; p__Proteobacteria; c__Deltaproteobacteria; o__Myxococcales
OTU_646	0.0330549	0.0396659	0.0330549	0.0286476	0.0352586	0.105776	0.167478	0.0352586	0.0572952	0.0418696	0	0.0220366	0.0110183	0.0352586	0.0176293	0.0220366	0.019833	0.019833	0.0264439	0.0572952	0.0550916	0.0661099	0.0374623	0.0617025	0.478195	0.213755	0.209348	0.374623	0.376826	0.00220366	0.0440732	0.0418696	0.0705172	0.0572952	0.0330549	0.00881465	0.0418696	0.0771282	k__Bacteria; p__Chloroflexi; c__TK10; o__B07_WMSP1; f__; g__; s__
OTU_4900	0.00661099	0.0176293	0.00881465	0	0.00440732	0.0110183	0.00220366	0.00661099	0.0154256	0.00220366	0.019833	0	0	0.00440732	0.00440732	0	0.00220366	0.00220366	0.00220366	0.0308513	0.0506842	0.0462769	0	0.0220366	0.0176293	0	0.00661099	0.00881465	0.00661099	0	0	0	0.00440732	0	0.00440732	0	0.00440732	0.00661099	k__Bacteria; p__Acidobacteria; c__Solibacteres; o__Solibacterales; f__; g__; s__
OTU_2250	0.00220366	0.0220366	0.00440732	0.0110183	0.0286476	0	0	0	0	0.00220366	0	0	0	0	0	0	0	0	0	0	0.0330549	0	0.019833	0.0396659	0	0	0	0	0	0	0	0	0	0	0	0	0	0	k__Bacteria; p__Planctomycetes; c__Phycisphaerae; o__WD2101; f__; g__; s__
OTU_223	0.0903502	0.125609	0.116794	0.105776	0.105776	0.019833	0	0.00881465	0.0154256	0.0242403	0.0110183	0	0	0	0	0	0	0	0.00440732	0.0617025	0.0550916	0.0771282	0.0550916	0.0727209	0.00220366	0	0.00220366	0.00220366	0	0	0	0.00220366	0	0	0.00220366	0	0	0.00220366	k__Bacteria; p__Actinobacteria; c__Actinobacteria; o__Actinomycetales; f__Nocardioidaceae; g__Nocardioides; s__
OTU_2383	0.00881465	0.0220366	0.0374623	0.019833	0.00881465	0.0572952	0.00881465	0.0154256	0.0154256	0.00661099	0	0	0	0	0	0	0	0.00661099	0.00440732	0.013222	0.0220366	0.019833	0.00440732	0.0330549	0.0661099	0	0.00881465	0.0110183	0.00440732	0	0	0	0	0	0	0	0.00440732	0.00661099	k__Bacteria; p__Chloroflexi; c__C0119; o__; f__; g__; s__
OTU_8365	0	0.00440732	0.00220366	0.00220366	0.00881465	0	0	0.00440732	0.00440732	0.00661099	0.00220366	0.00220366	0.00440732	0.00220366	0.00220366	0.00661099	0	0	0.00220366	0.00661099	0	0	0	0	0.00220366	0	0.00220366	0.00661099	0.00440732	0	0	0	0	0.00220366	0.00881465	0.00220366	0.00440732	0.00440732	k__Bacteria; p__Proteobacteria; c__Deltaproteobacteria; o__Myxococcales; f__Polyangiaceae; g__; s__
OTU_3416	0.0550916	0.0484806	0.0220366	0.0330549	0.0286476	0	0	0	0.00440732	0	0	0.00220366	0.00220366	0	0.00220366	0	0	0	0	0.0220366	0.013222	0.0110183	0.0110183	0.013222	0	0	0	0	0	0	0.00220366	0.00440732	0	0	0	0	0	0	k__Bacteria; p__Acidobacteria; c__Acidobacteria-6; o__iii1-15; f__RB40; g__; s__
OTU_2060	0.0154256	0.00661099	0.0264439	0.0220366	0.0374623	0	0	0	0	0	0	0	0	0	0	0	0	0	0	0.0176293	0.019833	0.0176293	0.0374623	0.0506842	0	0	0	0	0	0	0	0	0	0	0	0	0	0	k__Bacteria; p__Actinobacteria; c__Actinobacteria; o__Actinomycetales
OTU_1188	0.0374623	0.0705172	0.0683135	0.0617025	0.0991648	0.00440732	0	0.00440732	0.0264439	0.0374623	0.00220366	0	0	0	0	0	0	0	0	0.0264439	0.0572952	0.0506842	0.0220366	0.0506842	0.00440732	0	0.00220366	0.0374623	0.0881465	0	0	0.00220366	0	0.00440732	0	0	0	0	k__Bacteria; p__Acidobacteria; c__Acidobacteriia; o__Acidobacteriales; f__Koribacteraceae; g__Candidatus Koribacter; s__
OTU_2034	0.00220366	0.00440732	0.00440732	0.00440732	0.00220366	0.00220366	0.00220366	0.00440732	0.00220366	0	0.00440732	0.00220366	0	0.00440732	0	0	0.00440732	0.00220366	0	0	0.00220366	0.00220366	0	0.0220366	0	0	0.00440732	0.00440732	0	0	0.00661099	0.00661099	0.00440732	0.00220366	0	0	0.00220366	0	k__Bacteria; p__Proteobacteria; c__Alphaproteobacteria; o__Rhizobiales; f__Rhizobiaceae; g__Kaistia; s__
OTU_153	0.0440732	0.0176293	0.0352586	0.013222	0.0308513	0.489213	0.185108	0.0925538	0.121201	0.130016	0.0749245	0	0	0	0	0	0.0308513	0.0154256	0.0154256	0.0176293	0.0330549	0.0220366	0.013222	0.0462769	0.33716	0.0771282	0.11459	0.169682	0.260032	0.00220366	0	0	0	0	0	0.00440732	0.019833	0.019833	k__Bacteria; p__Proteobacteria; c__Alphaproteobacteria; o__Rhodospirillales; f__Acetobacteraceae; g__; s__
OTU_3351	0.00440732	0.0242403	0.0242403	0.013222	0.0110183	0	0.00440732	0	0.00440732	0.00440732	0.00661099	0.00220366	0.00220366	0	0.00220366	0.0154256	0	0	0	0	0.0110183	0.0110183	0.00881465	0.00220366	0	0	0	0.00440732	0.00661099	0	0.0110183	0.00661099	0.00440732	0.013222	0.0220366	0	0	0.00220366	k__Bacteria; p__Actinobacteria; c__Actinobacteria; o__Actinomycetales; f__Sporichthyaceae; g__Sporichthya; s__
OTU_34701	0	0	0	0	0	0	0	0	0	0	0	0	0	0.00220366	0	0	0	0	0	0	0	0	0	0	0	0	0	0	0	0	0.00220366	0	0	0	0.00440732	0	0	0	k__Bacteria; p__Firmicutes; c__Clostridia; o__OPB54; f__; g__; s__
OTU_17291	0.00220366	0.0330549	0.00440732	0.00661099	0.0176293	0.00440732	0.00220366	0.00220366	0.00440732	0	0	0	0.00220366	0.00661099	0	0	0	0	0.00440732	0.00661099	0.00440732	0.0242403	0.0110183	0.013222	0	0	0	0.00220366	0.00220366	0	0.00881465	0	0	0	0	0	0	0	k__Bacteria; p__Proteobacteria; c__Alphaproteobacteria; o__Sphingomonadales; f__Sphingomonadaceae; g__Sphingomonas; s__
OTU_2644	0.00440732	0.013222	0.00440732	0.00440732	0.013222	0	0	0.00220366	0.00440732	0.00661099	0	0	0	0	0	0	0	0	0	0.0110183	0.00440732	0.0110183	0.00440732	0.00881465	0	0	0.00220366	0	0.00220366	0	0	0	0	0	0	0	0	0	k__Bacteria; p__Gemmatimonadetes; c__Gemmatimonadetes; o__Ellin5290; f__; g__; s__
OTU_27173	0.0110183	0.0176293	0.0330549	0.0528879	0.15646	0.00220366	0	0	0	0.00220366	0	0	0	0	0	0	0	0	0	0.013222	0.0220366	0.013222	0.0837392	0.116794	0.00220366	0	0	0	0	0	0	0	0	0	0	0	0	0	k__Bacteria; p__Actinobacteria; c__Actinobacteria; o__Actinomycetales; f__Kineosporiaceae; g__Kineococcus; s__xinjiangensis
OTU_4322	0.019833	0.013222	0.013222	0.0110183	0.0220366	0.103572	0.0330549	0.0815355	0.0572952	0.0396659	0.121201	0.013222	0.019833	0.00440732	0.0308513	0.0154256	0.00220366	0.013222	0.0484806	0	0.019833	0.00440732	0.00661099	0.013222	0.0286476	0.0220366	0.019833	0.0462769	0.0352586	0.0749245	0.0110183	0.0242403	0.00220366	0.0418696	0.0242403	0	0	0.0418696	k__Bacteria; p__Nitrospirae; c__Nitrospira; o__Nitrospirales; f__Nitrospiraceae; g__Nitrospira; s__
OTU_462	0.0506842	0.0242403	0.0264439	0.0330549	0.0242403	0.0749245	0.0683135	0.0528879	0.0837392	0.0528879	0.0220366	0.00881465	0.0176293	0.019833	0.0154256	0.0264439	0.0837392	0.0639062	0.0352586	0.0220366	0.013222	0.0176293	0.0176293	0.0176293	0.00881465	0.0110183	0.0440732	0.0176293	0.019833	0.00220366	0.00440732	0.00881465	0.0220366	0.0242403	0.0154256	0.0352586	0.019833	0.0572952	k__Bacteria; p__Proteobacteria; c__Alphaproteobacteria; o__Rhizobiales; f__Hyphomicrobiaceae; g__Rhodoplanes; s__
OTU_3689	0.0154256	0.013222	0.0264439	0.00440732	0.013222	0	0	0	0.00220366	0.00881465	0	0	0.00220366	0.019833	0.00220366	0.0110183	0	0	0	0.0242403	0.0220366	0.0528879	0.00220366	0.0308513	0	0	0	0.00440732	0.00440732	0	0.00220366	0.00220366	0.0418696	0.00440732	0.0154256	0	0	0	k__Bacteria; p__Bacteroidetes; c__[Saprospirae]; o__[Saprospirales]; f__Chitinophagaceae; g__; s__
OTU_27473	0.0264439	0	0.00220366	0.00220366	0.00220366	0	0.00220366	0	0	0.00440732	0.00220366	0	0	0	0	0	0	0	0	0.0176293	0.00220366	0.00220366	0.00440732	0.00440732	0	0	0	0	0	0.00220366	0	0	0	0	0	0	0	0	k__Bacteria; p__Proteobacteria; c__Alphaproteobacteria; o__Rhizobiales; f__Hyphomicrobiaceae; g__Rhodoplanes; s__
OTU_1301	0.0264439	0.0484806	0.019833	0.0308513	0.0352586	0	0	0	0.00220366	0	0	0	0	0	0	0	0	0	0	0.00220366	0.0440732	0.019833	0.0242403	0.0308513	0	0	0	0	0	0	0	0	0	0	0	0	0	0	k__Bacteria; p__Gemmatimonadetes; c__Gemmatimonadetes; o__; f__; g__; s__
OTU_35998	0	0.019833	0.0352586	0.019833	0.0286476	0	0	0	0	0	0	0.00440732	0	0	0	0.00440732	0	0	0	0	0.0264439	0.019833	0.019833	0.00881465	0	0.00440732	0.00220366	0	0	0.00220366	0.0154256	0.00220366	0	0	0.00440732	0	0	0	k__Bacteria; p__Proteobacteria; c__Alphaproteobacteria; o__Sphingomonadales; f__Sphingomonadaceae; g__Kaistobacter; s__
OTU_3200	0.0418696	0.0396659	0.0374623	0.0330549	0.101368	0.0661099	0.0683135	0.0837392	0.103572	0.103572	0.00440732	0.00220366	0.0154256	0.00881465	0.00881465	0.0110183	0.0617025	0.0374623	0.0176293	0.0903502	0.0418696	0.0484806	0.0462769	0.0572952	0.121201	0.0617025	0.138831	0.193922	0.231385	0.00440732	0.00440732	0.00881465	0.013222	0.013222	0.0110183	0.0264439	0.0793318	0.0242403	k__Bacteria; p__Proteobacteria; c__Alphaproteobacteria; o__Rhizobiales; f__Hyphomicrobiaceae; g__Rhodoplanes; s__
OTU_4714	0.0506842	0.0264439	0.0286476	0.0418696	0.0286476	0.00440732	0	0.00220366	0	0	0	0.0462769	0.0374623	0.0176293	0.0286476	0.0176293	0	0	0	0.0286476	0.013222	0.0154256	0.0308513	0.013222	0	0	0	0.00440732	0	0	0.0242403	0.0110183	0	0.019833	0.0220366	0	0	0	k__Bacteria; p__Actinobacteria; c__Thermoleophilia; o__Solirubrobacterales; f__; g__; s__
OTU_6128	0.00661099	0.00661099	0.00881465	0.00661099	0.00440732	0.00220366	0	0	0.00440732	0	0	0	0.00220366	0	0.00220366	0.00220366	0	0.00220366	0	0	0.00440732	0	0.00220366	0.00220366	0.00220366	0	0	0	0.00220366	0	0.0110183	0.00440732	0	0.00661099	0.00440732	0	0.00220366	0.00220366	k__Bacteria; p__Armatimonadetes; c__Chthonomonadetes; o__Chthonomonadales; f__Chthonomonadaceae; g__; s__
OTU_600	0.00440732	0.00440732	0.0396659	0.019833	0.0617025	0.0484806	0.0176293	0.0242403	0.019833	0.0440732	0.0308513	0.0330549	0.0396659	0.0903502	0.0220366	0.101368	0	0.00220366	0.0110183	0.0110183	0.013222	0.0242403	0.00440732	0.00220366	0.0374623	0.00220366	0.0330549	0.00440732	0.0110183	0.0220366	0.0727209	0.0440732	0.0925538	0.0374623	0.101368	0	0.00440732	0.00881465	k__Bacteria; p__Actinobacteria; c__Actinobacteria; o__Actinomycetales; f__Microbacteriaceae; g__Microbacterium; s__
OTU_1083	0.0705172	0.019833	0.0572952	0.0859428	0.0352586	0.019833	0	0.00661099	0.00220366	0.00440732	0.489213	0	0	0	0	0	0.00440732	0	0	0.0330549	0.0374623	0.0639062	0.0969611	0.0396659	0	0	0	0.00220366	0	0	0	0	0.00440732	0	0	0	0	0.00440732	k__Bacteria; p__Proteobacteria; c__Gammaproteobacteria; o__Xanthomonadales; f__Xanthomonadaceae; g__Rhodanobacter; s__
OTU_2818	0	0.00661099	0	0	0.00661099	0.11459	0.0440732	0.0462769	0.0727209	0.0264439	0.0617025	0.00440732	0	0.00440732	0.00220366	0.00220366	0.0110183	0.00881465	0.0550916	0.00440732	0.0220366	0.00440732	0.00220366	0.00881465	0.0330549	0.00661099	0.0176293	0.0484806	0.019833	0.00440732	0	0.00220366	0	0	0	0.00661099	0.00881465	0.0286476	k__Bacteria; p__Actinobacteria; c__Actinobacteria; o__Actinomycetales; f__Streptomycetaceae; g__Streptacidiphilus; s__
OTU_24078	0.0176293	0.0352586	0.013222	0.0506842	0.0594989	0.0330549	0.0220366	0.013222	0.0154256	0.0242403	0.0154256	0.0242403	0.019833	0.0374623	0.0308513	0.0242403	0.0264439	0.0154256	0.00881465	0.0220366	0.019833	0.0110183	0.0286476	0.0352586	0.0286476	0.00661099	0.0220366	0.0176293	0.0264439	0.0110183	0.019833	0.0110183	0.0176293	0.0264439	0.0220366	0.013222	0.0110183	0.013222	k__Bacteria; p__Actinobacteria; c__Actinobacteria; o__Actinomycetales; f__Mycobacteriaceae; g__Mycobacterium
OTU_13028	0	0.00220366	0.00661099	0.00661099	0.00440732	0	0	0	0	0	0	0.00220366	0	0	0.00440732	0	0	0	0	0	0	0	0.00220366	0.00220366	0	0	0	0	0	0	0	0	0	0.00220366	0.00220366	0	0	0	k__Bacteria; p__Proteobacteria; c__Alphaproteobacteria; o__Rhodobacterales; f__Rhodobacteraceae; g__Rubellimicrobium; s__
OTU_15639	0.0903502	0.00881465	0.0264439	0	0.0154256	0	0	0.00220366	0.00661099	0	0	0.0176293	0.0110183	0.00220366	0.00661099	0.00881465	0	0	0	0.0242403	0	0.013222	0.0176293	0.00661099	0	0	0.00220366	0	0	0	0	0.00881465	0	0.00220366	0.00440732	0	0	0	k__Bacteria; p__Gemmatimonadetes; c__Gemmatimonadetes; o__; f__; g__; s__
OTU_41533	0.0110183	0.0264439	0.0242403	0.0418696	0.013222	0	0	0	0	0	0	0.118998	0.0749245	0.0264439	0.0639062	0.0506842	0	0	0	0.00661099	0.0110183	0.00440732	0.0286476	0.0242403	0	0	0	0	0	0	0.145442	0.105776	0.0374623	0.0881465	0.0991648	0	0	0	k__Bacteria; p__Actinobacteria; c__MB-A2-108; o__0319-7L14; f__; g__; s__
OTU_4433	0.0374623	0.0176293	0.0462769	0.0330549	0.0286476	0.019833	0	0.0110183	0.0352586	0.0528879	0.00220366	0.00220366	0.00220366	0	0	0	0.00661099	0.00440732	0	0.0220366	0.0264439	0.0264439	0.0264439	0.0176293	0.0110183	0	0.00881465	0.0110183	0.019833	0	0.00220366	0.00220366	0	0	0	0.00220366	0.00440732	0.00220366	k__Bacteria; p__Actinobacteria; c__Thermoleophilia; o__Solirubrobacterales; f__; g__; s__
OTU_2610	0.0110183	0.0639062	0.0661099	0.00440732	0.0749245	0	0	0.00220366	0	0	0	0.00440732	0	0.00881465	0.00220366	0	0	0	0	0.00220366	0.0264439	0.0352586	0.00661099	0.0308513	0.00220366	0	0	0.00220366	0	0	0.00881465	0.00220366	0.0154256	0.00220366	0	0	0	0	k__Bacteria; p__Proteobacteria; c__Betaproteobacteria; o__Methylophilales; f__Methylophilaceae; g__Methylotenera; s__mobilis
OTU_6955	0.013222	0	0.00220366	0	0	0.0220366	0.0683135	0.0396659	0.0374623	0.00881465	0.00440732	0	0	0	0	0	0	0.00440732	0	0.00881465	0.00220366	0	0	0	0.0242403	0.0440732	0.013222	0.00661099	0.00440732	0	0	0	0	0	0	0.00440732	0	0	k__Bacteria; p__Acidobacteria; c__TM1; o__; f__; g__; s__
OTU_3176	0.00881465	0.0308513	0.019833	0.00881465	0.0462769	0	0	0	0	0	0	0	0	0	0	0	0	0	0	0.0110183	0.0352586	0.00881465	0.00661099	0.0220366	0	0	0	0	0	0.00220366	0	0.00220366	0	0.00220366	0.00440732	0	0	0	k__Bacteria; p__Actinobacteria; c__Actinobacteria; o__Actinomycetales; f__Thermomonosporaceae; g__Actinocorallia; s__
OTU_7018	0	0	0	0	0.00220366	0	0	0	0	0.00440732	0	0	0	0	0	0	0	0	0	0	0	0.00220366	0	0	0.00220366	0	0.00661099	0.00220366	0	0	0	0	0	0	0	0	0	0	k__Bacteria; p__Planctomycetes; c__Planctomycetia; o__Gemmatales; f__Gemmataceae; g__Gemmata; s__
OTU_11460	0.0572952	0.00661099	0.0264439	0	0.0396659	0.00881465	0	0.00220366	0	0	0	0.0220366	0.00881465	0.00220366	0.00220366	0.0110183	0.00881465	0.00220366	0.00661099	0.0264439	0	0	0.00440732	0.00661099	0	0	0	0	0	0.00220366	0.0242403	0.013222	0.00440732	0.013222	0.0110183	0	0	0.00661099	k__Bacteria; p__Proteobacteria; c__Gammaproteobacteria; o__Pseudomonadales; f__Pseudomonadaceae; g__Pseudomonas; s__viridiflava
OTU_12614	0.00220366	0	0	0	0	0	0	0	0	0	0	0	0	0	0	0	0	0	0	0	0	0	0	0.00440732	0	0	0	0	0	0	0	0	0	0	0	0	0	0	k__Bacteria; p__Actinobacteria; c__Thermoleophilia; o__Gaiellales
OTU_44234	0.00440732	0.00881465	0	0.0110183	0.00661099	0	0	0	0	0.0110183	0	0	0.00661099	0.00661099	0	0.00661099	0	0	0	0.00440732	0.00220366	0	0	0	0	0	0	0	0	0	0.00440732	0.00661099	0.00440732	0	0	0	0	0	k__Bacteria; p__Acidobacteria; c__Acidobacteria-6; o__iii1-15; f__RB40; g__; s__
OTU_5164	0.0396659	0.00220366	0.00220366	0.00440732	0.013222	0	0	0.00881465	0.00220366	0.00440732	0	0	0.00220366	0.00661099	0	0	0	0	0	0.0220366	0.00440732	0	0.0110183	0.00220366	0	0	0	0	0	0	0	0	0.00220366	0.00220366	0	0	0	0	k__Bacteria; p__Bacteroidetes; c__[Saprospirae]; o__[Saprospirales]; f__Chitinophagaceae; g__; s__
OTU_23381	0.0110183	0.0176293	0.0154256	0.0220366	0.0154256	0.00440732	0.00220366	0.00220366	0	0.00661099	0	0.00440732	0.00440732	0.00220366	0	0.00661099	0.00220366	0	0.00881465	0.0242403	0.0286476	0.0440732	0.0462769	0.0286476	0	0	0.00661099	0.00440732	0.013222	0.00881465	0.00440732	0.00220366	0.00220366	0.00881465	0.013222	0.0110183	0.0110183	0.00220366	k__Bacteria; p__Proteobacteria; c__Alphaproteobacteria; o__Caulobacterales; f__Caulobacteraceae
OTU_1889	0.0242403	0.0462769	0.0815355	0.0462769	0.0815355	0.0881465	0.0220366	0.00661099	0.0396659	0.0396659	0.0881465	0	0	0	0	0	0	0.00440732	0.00440732	0.0352586	0.0639062	0.0859428	0.0506842	0.0661099	0.0727209	0.0110183	0.019833	0.0176293	0.0462769	0.0242403	0	0	0	0	0	0.00220366	0	0	k__Bacteria; p__Actinobacteria; c__Thermoleophilia; o__Gaiellales; f__Gaiellaceae; g__; s__
OTU_3250	0	0.00220366	0.00661099	0.00220366	0	0	0	0	0	0	0	0.00440732	0.00220366	0	0	0	0	0	0	0	0	0	0.00220366	0	0	0.00440732	0	0.00220366	0	0.00440732	0	0	0.00440732	0	0	0	0	0	k__Bacteria; p__Bacteroidetes; c__Sphingobacteriia; o__Sphingobacteriales; f__Sphingobacteriaceae; g__; s__
OTU_43225	0.0154256	0.0572952	0.0727209	0.0264439	0.0661099	0.00220366	0.00220366	0.0110183	0.00440732	0	0.00220366	0.00881465	0.00881465	0	0.00661099	0.013222	0.0308513	0.0352586	0.00661099	0.00881465	0.0462769	0.0749245	0.0749245	0.0661099	0.0154256	0	0.00881465	0.00661099	0.00440732	0	0.013222	0.0176293	0.00220366	0.00440732	0.00661099	0.00220366	0.00220366	0.00661099	k__Bacteria; p__Proteobacteria; c__Betaproteobacteria; o__Burkholderiales; f__Oxalobacteraceae; g__Janthinobacterium; s__
OTU_20516	0.00881465	0.00220366	0.00440732	0.00220366	0.00440732	0	0	0	0.00440732	0	0	0.00661099	0.0110183	0.013222	0.00440732	0.0154256	0	0	0	0.00440732	0	0	0	0.00661099	0	0	0	0	0.00220366	0	0.00881465	0.013222	0.00661099	0.00220366	0.00440732	0	0	0	k__Bacteria; p__Proteobacteria; c__Gammaproteobacteria; o__Xanthomonadales; f__Xanthomonadaceae; g__Lysobacter; s__
OTU_1040	0.0154256	0.0572952	0.0352586	0.0396659	0.0352586	0.00220366	0	0	0	0.0330549	0	0	0.00440732	0.00220366	0	0	0	0.00220366	0	0.0462769	0.107979	0.0683135	0.0484806	0.118998	0	0	0	0	0.00220366	0	0.00220366	0.0176293	0.00440732	0.00881465	0.00220366	0	0	0	k__Bacteria; p__Chloroflexi; c__Chloroflexi; o__[Roseiflexales]; f__[Kouleothrixaceae]; g__; s__
OTU_10833	0.0154256	0.0110183	0.00440732	0.0176293	0.0154256	0.019833	0.00661099	0	0.0110183	0	0.00220366	0.0396659	0.0264439	0.0264439	0.0484806	0.0308513	0	0.00220366	0	0.0176293	0.0154256	0.00440732	0.0220366	0.00661099	0.0242403	0.00440732	0	0.00881465	0.00220366	0	0.0749245	0.0330549	0.0242403	0.0352586	0.0286476	0	0	0	k__Bacteria; p__Actinobacteria; c__Thermoleophilia; o__Gaiellales; f__Gaiellaceae; g__; s__
OTU_851	0.191719	0.0683135	0.0617025	0.0396659	0.0683135	0.0462769	0.00440732	0.0617025	0.0352586	0.0330549	0.0440732	0	0	0	0	0	0.0220366	0.0661099	0.101368	0.0969611	0.0264439	0.0264439	0.0308513	0.0264439	0.00661099	0	0.00661099	0.0154256	0.00661099	0	0	0	0	0	0	0.00661099	0.013222	0.0242403	k__Bacteria; p__Acidobacteria; c__Solibacteres; o__Solibacterales; f__; g__; s__
OTU_29350	0.0286476	0.00881465	0.00220366	0.00220366	0.0110183	0	0	0	0.0110183	0.013222	0	0	0.00440732	0.00220366	0.00220366	0.00220366	0	0	0	0.019833	0.0176293	0.00440732	0.00440732	0.00440732	0	0	0.00220366	0.00220366	0.00220366	0	0.00440732	0	0	0.00220366	0.00220366	0	0	0	k__Bacteria; p__Bacteroidetes; c__[Saprospirae]; o__[Saprospirales]; f__Chitinophagaceae; g__; s__
OTU_12651	0.0220366	0.0506842	0.0705172	0.0286476	0.0330549	0.00440732	0	0.0154256	0.00881465	0.013222	0.00220366	0.0110183	0	0.00881465	0	0.00220366	0.00220366	0.00881465	0.00220366	0.00661099	0.0220366	0.0242403	0.0110183	0.00661099	0.00440732	0	0	0.00220366	0	0	0.00661099	0.00661099	0.00440732	0	0	0	0	0	k__Bacteria; p__Proteobacteria; c__Betaproteobacteria; o__Burkholderiales; f__Comamonadaceae; g__Delftia; s__
OTU_4991	0	0	0	0	0	0.00220366	0	0.00661099	0.00440732	0.00220366	0.00661099	0	0	0	0	0	0.00440732	0.00661099	0.00440732	0	0	0	0	0	0.00440732	0	0.019833	0.013222	0.00440732	0.00440732	0	0	0	0	0	0.0374623	0.013222	0.0286476	k__Bacteria; p__Firmicutes; c__Clostridia; o__Clostridiales; f__Clostridiaceae; g__Clostridium; s__intestinale
OTU_2387	0.00881465	0.0639062	0.0286476	0.0220366	0.0352586	0.00220366	0	0.00661099	0	0.00661099	0	0.00220366	0.00220366	0	0.00440732	0.00220366	0	0	0	0.0220366	0.0617025	0.0352586	0.0396659	0.0286476	0.00661099	0	0.00220366	0.013222	0.00220366	0	0	0.00220366	0.00220366	0	0.00220366	0	0	0	k__Bacteria; p__Planctomycetes; c__Planctomycetia; o__Gemmatales; f__Gemmataceae; g__Gemmata; s__
OTU_1260	0.019833	0.0330549	0.0242403	0.019833	0.0110183	0	0	0	0.00220366	0	0	0.00881465	0.0110183	0.0176293	0.013222	0.0110183	0	0	0	0.0286476	0.0176293	0.0176293	0.013222	0.0242403	0	0	0.00220366	0.00220366	0	0	0.00661099	0.00661099	0.00881465	0.00881465	0.0110183	0	0	0	k__Bacteria; p__Proteobacteria; c__Alphaproteobacteria; o__Rhizobiales; f__; g__; s__
OTU_721	0.1807	0.218163	0.200533	0.31292	0.145442	0	0	0.00220366	0	0	0	0.00440732	0.0330549	0.0264439	0.00881465	0.0110183	0	0	0	0.224774	0.171886	0.174089	0.334957	0.127812	0	0	0	0	0	0.00220366	0.0264439	0.0220366	0.0330549	0.0308513	0.019833	0	0	0	k__Bacteria; p__Actinobacteria; c__Thermoleophilia; o__Gaiellales; f__Gaiellaceae; g__; s__
OTU_35297	0.013222	0.0242403	0.0308513	0.00661099	0.0176293	0	0	0	0	0	0	0	0	0	0.00220366	0	0	0	0	0.00220366	0	0.00440732	0	0.00220366	0	0	0	0	0	0	0	0.00440732	0	0	0	0	0	0	k__Bacteria; p__Acidobacteria; c__iii1-8; o__DS-18; f__; g__; s__
OTU_136	0.0572952	0.242403	0.339364	0.185108	0.249014	0.00440732	0	0.019833	0.00440732	0.0550916	0.00220366	0.0440732	0.0308513	0.0264439	0.019833	0.0330549	0	0	0	0.0308513	0.191719	0.220366	0.174089	0.163071	0	0	0	0	0	0	0.0242403	0.0154256	0.0154256	0.0220366	0.0110183	0	0	0	k__Bacteria; p__Proteobacteria; c__Gammaproteobacteria; o__Xanthomonadales; f__Xanthomonadaceae
OTU_13375	0.00220366	0.0154256	0.00220366	0.00881465	0.00881465	0	0	0	0	0	0.00220366	0.00881465	0.00661099	0.00440732	0.013222	0.00661099	0	0	0	0.00440732	0.013222	0.00661099	0.0176293	0.013222	0	0	0	0	0	0	0	0.00440732	0	0.00440732	0.00220366	0	0	0	k__Bacteria; p__Planctomycetes; c__Planctomycetia; o__Pirellulales; f__Pirellulaceae; g__; s__
OTU_14	0.110183	0.0749245	0.107979	0.125609	0.136627	0.762467	1.17896	0.921131	1.30457	1.07318	0.383437	0.0242403	0.0154256	0.0550916	0.0462769	0.0308513	0.634655	0.456158	0.176293	0.112387	0.0903502	0.0594989	0.0859428	0.0683135	0.603804	0.255625	0.923335	1.19659	1.28474	0.0330549	0.013222	0.0308513	0.0242403	0.0374623	0.0308513	0.264439	0.390048	0.19833	k__Bacteria; p__Proteobacteria; c__Alphaproteobacteria; o__Rhizobiales; f__Hyphomicrobiaceae; g__Rhodoplanes; s__
OTU_28362	0.0110183	0.00440732	0.00881465	0.0176293	0.0176293	0.00440732	0.00440732	0	0.00220366	0.00661099	0.00440732	0.00440732	0.00440732	0.013222	0.013222	0.0154256	0	0	0	0.0440732	0.013222	0.0176293	0.0176293	0.0220366	0.00881465	0.00661099	0.00220366	0	0.00881465	0.00440732	0.0286476	0.0154256	0.0374623	0.0396659	0.0220366	0.00220366	0	0.00220366	k__Bacteria; p__Actinobacteria; c__Thermoleophilia; o__Gaiellales; f__Gaiellaceae; g__; s__
OTU_143	0.0506842	0.0925538	0.22257	0.0837392	0.237996	0.00881465	0.00220366	0.0110183	0.0110183	0.00220366	0.00661099	0.00220366	0.0110183	0	0.00220366	0	0	0.00220366	0.00220366	0.0683135	0.0859428	0.187311	0.125609	0.15646	0.0110183	0.00220366	0.013222	0.0110183	0.00661099	0.00661099	0	0.00220366	0	0	0.00220366	0	0	0.00220366	k__Bacteria; p__Proteobacteria; c__Alphaproteobacteria; o__Sphingomonadales; f__Sphingomonadaceae; g__Kaistobacter; s__
OTU_4165	0.013222	0.00661099	0.0110183	0.00440732	0	0	0	0	0	0	0	0	0	0	0	0	0	0	0	0.00661099	0.00440732	0.00881465	0.00220366	0.013222	0	0	0	0	0	0	0	0	0	0	0	0	0	0	k__Bacteria; p__Planctomycetes; c__Phycisphaerae; o__WD2101; f__; g__; s__
OTU_1820	0.00440732	0.0264439	0.0330549	0.0110183	0.013222	0	0	0	0	0	0	0	0.00220366	0	0	0	0	0	0	0.0110183	0.0286476	0.0220366	0.019833	0.0308513	0	0	0	0	0	0	0.00220366	0	0	0	0	0	0	0	k__Bacteria; p__Chloroflexi; c__C0119; o__; f__; g__; s__
OTU_36850	0.176293	0.0286476	0.0242403	0.019833	0.0418696	0	0.0154256	0	0	0.00220366	0	0.00220366	0	0	0	0	0	0	0	0.233588	0.0352586	0.0749245	0.0374623	0.0308513	0	0	0	0.00220366	0	0	0	0	0	0.00220366	0	0	0	0	k__Bacteria; p__Chloroflexi; c__TK10; o__B07_WMSP1; f__FFCH4570; g__; s__
OTU_4154	0.0110183	0.00661099	0.013222	0	0.00881465	0	0	0	0.0220366	0.00440732	0	0	0	0.00220366	0	0	0.00220366	0	0	0.00220366	0.00440732	0.00220366	0.00220366	0.00440732	0	0	0	0.00440732	0.0286476	0	0	0.00220366	0.00220366	0	0	0	0	0	k__Bacteria; p__Bacteroidetes; c__[Saprospirae]; o__[Saprospirales]; f__Chitinophagaceae; g__Chitinophaga; s__arvensicola
OTU_7108	0.00440732	0.00440732	0.0154256	0	0.00661099	0.00661099	0.00661099	0.00440732	0.00881465	0.00220366	0	0.00881465	0.013222	0.00440732	0.0242403	0.00881465	0	0	0	0.00220366	0.013222	0.019833	0.00661099	0.0286476	0.00440732	0	0.00220366	0.00661099	0.00881465	0	0.0110183	0.019833	0.0242403	0.0154256	0.013222	0	0	0	k__Bacteria; p__Proteobacteria; c__Alphaproteobacteria; o__Rhizobiales; f__Hyphomicrobiaceae; g__Devosia; s__
OTU_4665	0.00661099	0.0110183	0.00881465	0.00661099	0.00881465	0.013222	0	0.00220366	0	0.0154256	0.00220366	0	0.00220366	0.00220366	0.00220366	0	0	0	0	0.0110183	0.0154256	0.0242403	0.00220366	0.0286476	0.0286476	0	0.00220366	0.013222	0	0.00661099	0.00220366	0.00220366	0.00220366	0	0.00220366	0	0	0.00881465	k__Bacteria; p__Actinobacteria; c__Acidimicrobiia; o__Acidimicrobiales; f__C111; g__; s__
OTU_357	0.0661099	0.0462769	0.442936	0.0815355	0.0330549	0	0	0	0	0	0	0.00661099	0.013222	0.00220366	0.019833	0.0154256	0	0	0	0.0396659	0.127812	0.187311	0.0705172	0.200533	0	0	0	0	0	0	0.0308513	0.0330549	0	0.0286476	0.0176293	0	0	0	k__Bacteria; p__Actinobacteria; c__Actinobacteria; o__Actinomycetales
OTU_67	0.125609	0.0661099	0.0550916	0.143238	0.105776	0.00440732	0	0.0110183	0	0.0154256	0.00661099	0.317327	0.282069	0.293087	0.295291	0.257829	0	0.0110183	0	0.0594989	0.0528879	0.0462769	0.105776	0.0484806	0.00661099	0	0.00220366	0	0	0.00881465	0.110183	0.110183	0.0969611	0.0903502	0.125609	0	0	0	k__Bacteria; p__Nitrospirae; c__Nitrospira; o__Nitrospirales; f__0319-6A21; g__; s__
OTU_28622	0.00220366	0.00220366	0.0110183	0	0	0	0	0.00220366	0	0	0	0	0	0	0	0	0.00220366	0	0	0.00440732	0	0	0	0	0	0	0	0	0.00220366	0.00220366	0	0	0	0	0	0	0	0	k__Bacteria; p__Bacteroidetes; c__[Saprospirae]; o__[Saprospirales]; f__Chitinophagaceae; g__; s__
OTU_5647	0.00440732	0.00220366	0.00220366	0	0.00661099	0	0	0	0	0	0	0	0	0	0	0	0	0	0	0	0.00220366	0.013222	0.00220366	0.00220366	0	0	0	0	0	0	0	0	0	0	0	0	0	0	k__Bacteria
OTU_565	0.141034	0.0462769	0.118998	0.0242403	0.0617025	0.11459	0.0440732	0.0771282	0.176293	0.116794	0.0220366	0	0	0	0	0	0.0286476	0.0506842	0.0286476	0.0639062	0.0330549	0.0352586	0.00220366	0.0176293	0.0462769	0.00881465	0.0396659	0.0793318	0.0396659	0.0110183	0	0	0	0	0	0.00440732	0.0220366	0.00440732	k__Bacteria; p__Acidobacteria; c__Solibacteres; o__Solibacterales; f__Solibacteraceae; g__Candidatus Solibacter; s__
OTU_14718	0	0.00440732	0.00220366	0	0	0	0	0	0.00440732	0	0	0	0.00440732	0	0	0	0.0176293	0.0110183	0.0110183	0	0.00440732	0	0	0.00220366	0	0	0	0	0.00440732	0	0	0	0	0.00220366	0	0.00220366	0.00220366	0.00220366	k__Bacteria; p__Proteobacteria; c__Betaproteobacteria; o__SC-I-84; f__; g__; s__
OTU_116	0.0903502	0.0617025	0.013222	0.0903502	0.0771282	0.00440732	0	0.145442	0.0220366	0.0705172	0.00661099	0.0727209	0.107979	0.191719	0.103572	0.33716	0	0	0	0.0749245	0.0683135	0.0154256	0.0617025	0.0418696	0	0	0.0308513	0.00440732	0.00440732	0.00440732	0.0572952	0.0881465	0.107979	0.0594989	0.145442	0	0.00220366	0	k__Bacteria; p__Proteobacteria; c__Gammaproteobacteria; o__Xanthomonadales; f__Sinobacteraceae; g__; s__
OTU_3610	0	0.0220366	0.0396659	0.0154256	0.019833	0	0	0.00220366	0	0.019833	0.00220366	0.00881465	0.019833	0.0308513	0.00440732	0.0154256	0	0	0	0.00661099	0.0286476	0.0330549	0.0220366	0.0220366	0.00220366	0.00220366	0	0.00220366	0.00661099	0	0.0176293	0.013222	0.0110183	0.00661099	0.019833	0	0	0	k__Bacteria; p__Bacteroidetes; c__[Saprospirae]; o__[Saprospirales]; f__Chitinophagaceae; g__Flavisolibacter; s__
OTU_4485	0.00440732	0.00220366	0.00440732	0	0.00440732	0.00661099	0	0.00220366	0.00440732	0.00440732	0.00220366	0	0.00220366	0	0.00440732	0.00220366	0	0	0	0	0	0	0	0	0.00220366	0	0	0	0	0	0	0.00220366	0.00220366	0	0	0	0	0	k__Bacteria; p__Proteobacteria; c__Gammaproteobacteria; o__Pseudomonadales; f__Moraxellaceae; g__Acinetobacter; s__rhizosphaerae
OTU_10184	0.00220366	0.0264439	0.0308513	0.0154256	0.019833	0.00220366	0.0440732	0.00220366	0	0.00661099	0.0815355	0	0	0	0	0	0	0	0	0	0.0110183	0.0242403	0.0154256	0.0220366	0.0176293	0.0661099	0	0.00220366	0.00881465	0.0462769	0	0	0	0	0	0	0	0	k__Bacteria; p__Acidobacteria; c__Solibacteres; o__Solibacterales; f__Solibacteraceae; g__; s__
OTU_1018	0.0528879	0.00440732	0	0.013222	0.00440732	0	0	0.0330549	0.00440732	0.019833	0	0.00661099	0.0484806	0.0462769	0.0374623	0.0352586	0.0550916	0.0418696	0.0396659	0.013222	0	0	0.00220366	0	0	0	0	0	0	0	0.0154256	0.0352586	0.0528879	0.0528879	0.0154256	0	0	0.00220366	k__Bacteria; p__Proteobacteria; c__Betaproteobacteria; o__MND1; f__; g__; s__
OTU_469	0.0242403	0.0572952	0.110183	0.0396659	0.0594989	0.0352586	0.0815355	0.00440732	0.0110183	0.0264439	0.13222	0	0	0	0	0	0	0	0	0.0110183	0.112387	0.134423	0.0396659	0.110183	0.107979	0.4209	0.00661099	0.0220366	0.0286476	0.237996	0	0	0	0	0	0	0	0	k__Bacteria; p__Acidobacteria; c__Solibacteres; o__Solibacterales; f__Solibacteraceae; g__; s__
OTU_2594	0.0176293	0.0154256	0.0330549	0.0308513	0.0242403	0.00220366	0	0	0.00440732	0.00661099	0.00440732	0	0	0	0	0	0	0	0	0.00661099	0.0176293	0.0418696	0.0396659	0.0506842	0	0	0.00440732	0.0110183	0.0110183	0.00220366	0	0	0	0	0	0	0	0	k__Bacteria; p__Planctomycetes; c__Phycisphaerae; o__WD2101; f__; g__; s__
OTU_31808	0.0264439	0.0176293	0.0154256	0.019833	0.019833	0.0220366	0.0110183	0.00440732	0.019833	0.0264439	0.0506842	0	0	0	0	0	0	0	0	0.0396659	0.0286476	0.0242403	0.0110183	0.013222	0.0462769	0.00661099	0.019833	0.0308513	0.0154256	0.0484806	0	0	0	0	0	0	0.00440732	0.00220366	k__Bacteria; p__Actinobacteria; c__Thermoleophilia; o__Gaiellales; f__Gaiellaceae; g__; s__
OTU_29340	0.00440732	0.00881465	0.00661099	0.00881465	0.0154256	0.0220366	0	0.0242403	0.00661099	0.0154256	0.0661099	0.00220366	0.00661099	0	0.00440732	0.00220366	0	0	0	0	0.019833	0.00220366	0.00440732	0.013222	0.0286476	0	0.00881465	0.00440732	0.013222	0.158664	0.00220366	0.00220366	0	0	0.00661099	0	0	0	k__Bacteria; p__Nitrospirae; c__Nitrospira; o__Nitrospirales; f__Nitrospiraceae; g__Nitrospira; s__
OTU_4745	0.0242403	0.0110183	0.00220366	0.00440732	0.00881465	0	0	0.0220366	0.00881465	0.00661099	0	0	0	0	0	0.00440732	0	0	0	0.0176293	0.013222	0.0220366	0.0110183	0.013222	0	0	0.00661099	0.00661099	0.00440732	0	0	0	0	0	0.00220366	0	0	0	k__Bacteria; p__Proteobacteria; c__Alphaproteobacteria; o__Rhodospirillales; f__Rhodospirillaceae
OTU_1130	0.0528879	0.0661099	0.110183	0.0661099	0.123405	0.0264439	0	0.00440732	0.0110183	0.0286476	0.00661099	0	0.00440732	0	0	0.00440732	0	0.00220366	0	0.0705172	0.105776	0.182904	0.0594989	0.118998	0.0352586	0	0.0154256	0.0793318	0.0308513	0.0154256	0	0	0	0	0	0	0	0	k__Bacteria; p__Planctomycetes; c__Phycisphaerae; o__WD2101; f__; g__; s__
OTU_31636	0.0264439	0.0176293	0.0528879	0.013222	0.0330549	0.00220366	0.0154256	0.00661099	0.019833	0.00220366	0	0	0	0	0	0	0.00440732	0	0.013222	0.019833	0.0110183	0.0264439	0.00661099	0.0286476	0	0.00440732	0.00661099	0	0	0	0	0	0	0	0	0.00220366	0.00220366	0.00220366	k__Bacteria; p__Bacteroidetes; c__Sphingobacteriia; o__Sphingobacteriales; f__Sphingobacteriaceae
OTU_169	0.0154256	0.00661099	0.00220366	0.0176293	0.00881465	0	0	0	0	0	0	0.0154256	0.019833	0.0440732	0.0154256	0.0374623	0	0	0.00220366	0.00440732	0.00220366	0	0.013222	0.00881465	0	0	0	0	0	0	0.0330549	0.0440732	0.0506842	0.0484806	0.0550916	0	0.00220366	0	k__Bacteria; p__Proteobacteria; c__Alphaproteobacteria; o__Rhizobiales; f__Phyllobacteriaceae; g__Phyllobacterium; s__
OTU_38543	0.0176293	0.0330549	0.0220366	0.0308513	0.019833	0.0594989	0.0110183	0.0176293	0.0374623	0.0220366	0.0154256	0	0	0	0	0	0.00440732	0	0.00661099	0.0220366	0.013222	0.0242403	0.0330549	0.0308513	0.0242403	0.00220366	0.0308513	0.0176293	0.0176293	0.00440732	0	0	0	0	0	0	0	0.00661099	k__Bacteria; p__Actinobacteria; c__Actinobacteria; o__Actinomycetales; f__Frankiaceae; g__; s__
OTU_871	0.0528879	0.00440732	0.0440732	0	0.019833	0.0925538	0.110183	0.00440732	0.0220366	0.00440732	0.00220366	0.0264439	0.00661099	0.00220366	0.00881465	0.00881465	0	0	0.00440732	0.0242403	0.00440732	0.013222	0	0.013222	0.0462769	0.116794	0	0.00881465	0.00220366	0	0.00661099	0.0110183	0	0.00440732	0.00220366	0	0	0	k__Bacteria; p__Nitrospirae; c__Nitrospira; o__Nitrospirales; f__Nitrospiraceae; g__; s__
OTU_7669	0.00661099	0.0110183	0.00440732	0.00881465	0.0110183	0	0	0.00220366	0.00661099	0.0242403	0.0154256	0.00220366	0	0	0.00220366	0	0	0	0.00440732	0.00440732	0.00881465	0.0793318	0.00661099	0.0110183	0.013222	0.0220366	0.0110183	0	0.0110183	0.00661099	0.00220366	0.00220366	0	0.00220366	0.00220366	0	0	0	k__Bacteria; p__Actinobacteria; c__Actinobacteria; o__Actinomycetales; f__Micromonosporaceae; g__; s__
OTU_4008	0.013222	0.0110183	0.0176293	0.0242403	0.00881465	0.019833	0.0396659	0.0242403	0.0484806	0.0242403	0.0286476	0.0110183	0.00440732	0.0110183	0.0110183	0.019833	0.0176293	0.0484806	0.0176293	0.0242403	0.00661099	0.013222	0.0220366	0.0264439	0.00881465	0.00661099	0.0242403	0.0881465	0.0220366	0.0286476	0.0110183	0.013222	0.0110183	0.00440732	0.0242403	0.0440732	0.0705172	0.0440732	k__Bacteria; p__Proteobacteria; c__Deltaproteobacteria; o__MIZ46; f__; g__; s__
OTU_6192	0	0.00661099	0.0220366	0.013222	0.00661099	0.00661099	0.00220366	0.00440732	0.00881465	0.00220366	0	0	0	0	0	0	0	0.00440732	0	0.00220366	0.0176293	0.0220366	0.00440732	0.0154256	0.00881465	0.00220366	0.00440732	0.0154256	0	0.00881465	0	0	0	0	0	0	0.00220366	0	k__Bacteria; p__Chloroflexi; c__C0119; o__; f__; g__; s__
OTU_27824	0.0264439	0.0176293	0.00661099	0.0242403	0.0110183	0.00440732	0	0.00220366	0	0.00661099	0	0.0374623	0.0242403	0.0242403	0.019833	0.0396659	0	0	0	0.0110183	0.0110183	0.00440732	0.00661099	0.00220366	0	0.00220366	0	0	0.00661099	0	0.00440732	0.0154256	0.00220366	0.00440732	0.0154256	0	0	0	k__Bacteria; p__Acidobacteria; c__Acidobacteria-6; o__iii1-15; f__; g__; s__
OTU_13140	0	0	0.00220366	0.00440732	0	0	0	0	0	0	0	0	0	0	0	0	0	0	0	0	0	0.00220366	0	0.00220366	0	0	0	0	0	0	0	0.00661099	0	0	0.00220366	0	0	0	k__Bacteria; p__Actinobacteria; c__Actinobacteria; o__Actinomycetales; f__Micromonosporaceae; g__Longispora; s__fulva
OTU_5224	0.013222	0.013222	0.0242403	0.00661099	0.0110183	0	0	0.0418696	0	0	0	0.00440732	0.00220366	0	0.00220366	0.00220366	0	0	0	0.0220366	0.0154256	0.0462769	0.0617025	0.013222	0	0	0.0286476	0	0	0	0	0	0.00881465	0.00220366	0.00220366	0	0	0	k__Bacteria; p__Actinobacteria; c__Actinobacteria; o__Actinomycetales; f__Kineosporiaceae; g__; s__
OTU_40730	0.00661099	0.0352586	0.0154256	0.00881465	0.00881465	0.00881465	0	0	0	0	0	0	0	0	0	0	0	0	0	0.00661099	0.0220366	0.0242403	0.0176293	0.0154256	0.00440732	0	0.00220366	0	0	0	0	0	0	0	0	0	0	0	k__Bacteria; p__Gemmatimonadetes; c__Gemmatimonadetes; o__Gemmatimonadales; f__Ellin5301; g__; s__
OTU_95	0.013222	0.0264439	0.0374623	0.0594989	0.0418696	0.00881465	0	0.013222	0.00661099	0.0154256	0.00220366	0.0396659	0.0793318	0.0661099	0.0220366	0.0859428	0.00220366	0	0	0.0264439	0.0639062	0.0374623	0.130016	0.0815355	0.0176293	0	0.00881465	0.019833	0.0330549	0.00881465	0.0771282	0.0859428	0.0947575	0.0661099	0.171886	0.00220366	0	0	k__Bacteria; p__Proteobacteria; c__Alphaproteobacteria; o__Rhizobiales; f__Bradyrhizobiaceae; g__Balneimonas; s__
OTU_642	0.249014	0.0661099	0.0683135	0.0528879	0.0572952	0.013222	0.019833	0	0.00440732	0.00440732	0	0	0.00220366	0	0	0	0	0	0	0.315124	0.0639062	0.0705172	0.0859428	0.0594989	0.0330549	0.00220366	0.00661099	0.0110183	0.00661099	0	0.00220366	0	0	0	0	0.00220366	0.00440732	0.00440732	k__Bacteria; p__Chloroflexi; c__TK10; o__B07_WMSP1; f__FFCH4570; g__; s__
OTU_23589	0.00661099	0.0176293	0.0374623	0.0264439	0.019833	0	0	0	0	0.00220366	0.0330549	0	0	0	0	0	0	0	0	0	0.0330549	0.0330549	0.0220366	0.0220366	0	0.00220366	0	0	0	0.0286476	0	0	0	0	0	0	0	0	k__Bacteria; p__Acidobacteria; c__Solibacteres; o__Solibacterales; f__Solibacteraceae; g__; s__
OTU_11977	0	0.00220366	0	0	0	0	0	0	0	0	0	0	0	0	0	0	0	0	0	0	0	0	0	0	0	0	0	0	0	0	0	0	0	0	0	0	0	0	k__Bacteria; p__Planctomycetes; c__Planctomycetia; o__Gemmatales; f__Gemmataceae; g__; s__
OTU_2463	0.00440732	0.00661099	0	0.00220366	0.00220366	0.00220366	0	0.00220366	0	0.00220366	0	0.0176293	0.0352586	0.0352586	0.0242403	0.0462769	0.00220366	0	0	0.00440732	0.00881465	0	0.00220366	0.00220366	0	0	0.00440732	0	0	0	0.0176293	0.0264439	0.0286476	0.0176293	0.0264439	0	0	0	k__Bacteria; p__Acidobacteria; c__Acidobacteria-6; o__iii1-15; f__mb2424; g__; s__
OTU_37573	0.00440732	0	0.00661099	0	0.00220366	0	0	0	0.00661099	0	0	0	0	0	0	0	0	0.00440732	0.00220366	0.00661099	0	0	0.00220366	0.00440732	0	0	0	0.00220366	0	0	0	0	0	0	0	0	0.00220366	0	k__Bacteria; p__Bacteroidetes; c__Sphingobacteriia; o__Sphingobacteriales; f__Sphingobacteriaceae; g__; s__
OTU_1493	0.0484806	0.0220366	0.0264439	0.0440732	0.0176293	0.00881465	0.00440732	0.0242403	0.0176293	0.0440732	0	0.0484806	0.0925538	0.0550916	0.0837392	0.101368	0	0	0	0.019833	0.00881465	0	0.013222	0.0110183	0.00440732	0	0.00220366	0.0176293	0.00661099	0.00220366	0.0286476	0.0506842	0.0352586	0.0308513	0.0506842	0	0	0	k__Bacteria; p__Proteobacteria; c__Betaproteobacteria; o__MND1; f__; g__; s__
OTU_2362	0.013222	0	0.00661099	0	0.00220366	0.0242403	0.0639062	0.00661099	0.013222	0.013222	0	0	0	0	0.00220366	0	0.00440732	0.00661099	0.0374623	0.0286476	0	0.0154256	0.00220366	0.0220366	0.107979	0.0374623	0.0352586	0.0462769	0.0308513	0	0	0.00220366	0	0	0	0	0.0110183	0.110183	k__Bacteria; p__Chloroflexi; c__TK10; o__B07_WMSP1; f__FFCH4570; g__; s__
OTU_8895	0.00661099	0.00440732	0	0.00220366	0.00440732	0	0	0	0	0	0	0.00440732	0	0	0	0	0	0	0	0.00661099	0	0.00220366	0.00661099	0.00220366	0	0	0	0	0	0	0	0	0	0	0	0	0	0	k__Bacteria; p__Planctomycetes; c__Phycisphaerae; o__WD2101; f__; g__; s__
OTU_909	0.0242403	0.0462769	0.0330549	0.0837392	0.0859428	0.00220366	0.0264439	0.00220366	0	0.00881465	0.00220366	0.0176293	0.0220366	0	0.0176293	0.0154256	0	0	0	0.0242403	0.0396659	0.013222	0.0396659	0.0440732	0.00220366	0	0	0	0.00220366	0	0.019833	0.00881465	0.00440732	0.00440732	0.00661099	0	0	0	k__Bacteria; p__Bacteroidetes; c__[Saprospirae]; o__[Saprospirales]; f__Chitinophagaceae; g__; s__
OTU_19553	0	0	0	0	0	0	0	0	0	0	0	0	0	0.00220366	0	0	0	0	0	0	0	0	0.00881465	0.0110183	0	0	0	0	0	0	0	0	0.00220366	0	0	0.00220366	0	0	k__Bacteria; p__Planctomycetes; c__Planctomycetia; o__Gemmatales; f__Isosphaeraceae; g__; s__
OTU_29410	0.0110183	0.00661099	0.00661099	0.019833	0.00220366	0	0	0.00220366	0	0	0	0	0	0.00220366	0	0	0	0	0	0.013222	0.0176293	0.00881465	0.0242403	0.0154256	0	0	0	0	0	0	0.00220366	0	0	0	0	0	0	0	k__Bacteria; p__Proteobacteria; c__Alphaproteobacteria; o__Rhizobiales; f__; g__; s__
OTU_4261	0.00220366	0.00661099	0.0242403	0.00220366	0.013222	0	0	0	0	0	0	0	0	0	0	0	0	0	0	0	0.013222	0.0110183	0.0110183	0.00881465	0	0	0	0	0	0	0	0	0	0	0	0	0	0	k__Bacteria; p__Chloroflexi; c__Chloroflexi; o__AKIW781; f__; g__; s__
OTU_641	0.0617025	0.0771282	0.0683135	0.0286476	0.0683135	0	0	0	0	0	0	0	0	0	0	0	0	0	0	0.103572	0.103572	0.118998	0.0594989	0.105776	0	0	0	0.00440732	0.00661099	0	0	0	0	0	0	0	0	0	k__Bacteria; p__Planctomycetes; c__Phycisphaerae; o__WD2101; f__; g__; s__
OTU_437	0.0220366	0.0572952	0.0286476	0.0242403	0.0374623	0	0	0	0	0	0	0	0	0	0	0	0	0	0	0.0528879	0.123405	0.0925538	0.0705172	0.11459	0	0	0	0	0	0	0	0.00220366	0.00220366	0	0	0	0	0	k__Bacteria; p__Acidobacteria; c__Solibacteres; o__Solibacterales; f__; g__; s__
OTU_3408	0.0154256	0.0308513	0.0506842	0.0594989	0.0594989	0	0.00661099	0	0	0.00440732	0	0	0	0.00220366	0	0.00440732	0	0	0	0.0154256	0.0550916	0.0661099	0.0594989	0.0925538	0	0	0	0	0	0	0	0.00220366	0.00440732	0	0	0	0.00220366	0	k__Bacteria; p__Actinobacteria; c__Actinobacteria; o__Actinomycetales; f__Nocardioidaceae; g__Friedmanniella; s__
OTU_22461	0.0396659	0.0286476	0.0484806	0.019833	0.0727209	0.15646	0.0286476	0.00881465	0.0639062	0.0683135	0.0418696	0	0	0	0	0	0.00220366	0.00661099	0.00440732	0.0330549	0.0352586	0.0286476	0.0176293	0.0484806	0.0837392	0.0264439	0.00661099	0.0308513	0.0286476	0.00440732	0	0	0	0	0	0	0	0.00220366	k__Bacteria; p__Proteobacteria; c__Betaproteobacteria; o__Burkholderiales; f__Burkholderiaceae; g__Burkholderia; s__
OTU_1542	0.0396659	0.0727209	0.0462769	0.0330549	0.0374623	0	0.013222	0.00220366	0.00661099	0.0242403	0	0	0.00220366	0.00220366	0	0.00440732	0.00220366	0	0.00220366	0.0286476	0.0418696	0.0639062	0.0374623	0.0396659	0.00220366	0	0.00881465	0.00881465	0.0110183	0	0.00220366	0	0.00220366	0	0.00220366	0	0.00440732	0	k__Bacteria; p__Proteobacteria; c__Alphaproteobacteria; o__Sphingomonadales; f__Sphingomonadaceae; g__Sphingomonas; s__
OTU_38033	0	0	0.00440732	0	0.00881465	0.00220366	0	0.00661099	0.00661099	0	0.0110183	0	0.00220366	0	0.00220366	0.00220366	0.00220366	0	0	0	0	0	0.00220366	0	0.00220366	0	0.00440732	0	0	0.00220366	0	0	0	0.00220366	0	0	0	0	k__Bacteria; p__Acidobacteria; c__Solibacteres; o__Solibacterales; f__; g__; s__
OTU_723	0.178497	0.0925538	0.0815355	0.0815355	0.127812	0.00661099	0	0.0484806	0.0462769	0.0352586	0.00220366	0.00440732	0.0154256	0.00440732	0.0110183	0.0330549	0.0242403	0.0374623	0.0837392	0.174089	0.107979	0.0771282	0.0727209	0.0639062	0	0	0.0220366	0.0220366	0.0418696	0	0.00661099	0.00661099	0.0110183	0.00220366	0.0154256	0.00220366	0.00881465	0.0176293	k__Bacteria; p__Proteobacteria; c__Alphaproteobacteria; o__Rhodospirillales; f__Rhodospirillaceae; g__; s__
OTU_14458	0	0	0.00220366	0	0.00220366	0.00881465	0	0.00220366	0.00440732	0.00881465	0	0	0	0	0	0	0.00881465	0.0110183	0.00440732	0	0.00440732	0	0.00220366	0	0.0242403	0	0.0462769	0.013222	0.0264439	0.0242403	0	0	0	0	0	0.107979	0.0484806	0.0286476	k__Bacteria; p__Firmicutes; c__Clostridia; o__Clostridiales; f__Clostridiaceae; g__Caloramator; s__
OTU_692	0.191719	0.134423	0.105776	0.0396659	0.0859428	0.0220366	0.00440732	0.0176293	0.0396659	0.0154256	0	0	0.00661099	0	0	0	0.00661099	0.0110183	0.00440732	0.149849	0.0727209	0.0837392	0.0440732	0.0903502	0.0220366	0.00220366	0.0176293	0.0727209	0.019833	0	0	0.00220366	0	0.00881465	0.00220366	0	0.00220366	0	k__Bacteria; p__Acidobacteria; c__iii1-8; o__DS-18; f__; g__; s__
OTU_17023	0.0594989	0.15646	0.0925538	0.130016	0.0771282	0.013222	0.00220366	0.00220366	0.00881465	0.0264439	0	0.0727209	0.101368	0.0991648	0.0881465	0.0881465	0	0	0	0.0815355	0.0639062	0.0286476	0.0661099	0.0330549	0.00440732	0	0.00220366	0.00881465	0.00661099	0.00220366	0.0969611	0.0925538	0.0550916	0.116794	0.0969611	0	0	0	k__Bacteria; p__Actinobacteria; c__Thermoleophilia; o__Solirubrobacterales; f__Solirubrobacteraceae; g__; s__
OTU_33393	0.00881465	0.00440732	0.0110183	0.00440732	0.00881465	0.00220366	0	0.00220366	0.00440732	0.00661099	0	0.00220366	0.00220366	0.00220366	0.00881465	0.00220366	0.00220366	0	0.00440732	0.0110183	0.00220366	0.00440732	0.00661099	0.00440732	0.00220366	0	0.00440732	0.00440732	0.00220366	0	0	0	0	0	0	0.00220366	0.00220366	0.00440732	k__Bacteria; p__Verrucomicrobia; c__[Pedosphaerae]; o__[Pedosphaerales]; f__; g__; s__
OTU_27794	0.13222	0.0550916	0.0705172	0.0330549	0.0771282	0.0154256	0.00220366	0.0661099	0.0617025	0.0374623	0.019833	0.00220366	0	0.00440732	0	0.00661099	0.00661099	0.00440732	0.00440732	0.0308513	0.0220366	0.019833	0.00440732	0.0264439	0.00220366	0	0.0154256	0.00881465	0.00881465	0	0.00220366	0	0	0	0	0	0	0.00220366	k__Bacteria; p__Proteobacteria; c__Alphaproteobacteria; o__Ellin329; f__; g__; s__
OTU_14685	0	0	0.00661099	0.00220366	0	0	0.00440732	0.00440732	0.00220366	0.00440732	0.00220366	0	0	0	0	0	0.00661099	0.00440732	0.00220366	0	0	0	0	0	0.00220366	0.00220366	0.00220366	0.00661099	0	0	0	0	0	0	0	0	0	0.00220366	k__Bacteria; p__Elusimicrobia; c__Elusimicrobia; o__Elusimicrobiales; f__; g__; s__
OTU_434	0.0837392	0.0727209	0.0661099	0.0352586	0.0617025	0.00881465	0	0.0418696	0.0110183	0.0110183	0	0	0	0	0	0	0.013222	0.0220366	0.019833	0.0594989	0.0881465	0.0837392	0.0352586	0.0374623	0.00661099	0	0.019833	0.0286476	0.00881465	0	0	0	0.00220366	0	0	0	0	0.00661099	k__Bacteria; p__Acidobacteria; c__Acidobacteriia; o__Acidobacteriales; f__Koribacteraceae; g__; s__
OTU_21935	0.0484806	0.0110183	0.0154256	0.00881465	0.0110183	0.00440732	0.00440732	0.019833	0.00661099	0.0374623	0.00220366	0.00440732	0.00661099	0.00220366	0.00220366	0	0.00661099	0.019833	0.00220366	0.0440732	0.013222	0.013222	0.013222	0.0242403	0.0242403	0.00440732	0.00661099	0.0286476	0.0264439	0.00440732	0.00440732	0.00220366	0.00881465	0.00220366	0.00881465	0	0.00440732	0.00220366	k__Bacteria; p__Acidobacteria; c__Acidobacteria-6; o__iii1-15; f__; g__; s__
OTU_2410	0.00440732	0.0154256	0.00220366	0.0110183	0.0176293	0	0	0	0	0	0	0	0	0	0	0	0	0	0	0	0.019833	0.00881465	0.0154256	0.0242403	0	0	0	0	0	0	0	0.00440732	0	0	0	0	0	0	k__Bacteria; p__Chloroflexi; c__Anaerolineae; o__Caldilineales; f__Caldilineaceae; g__; s__
OTU_23179	0.0352586	0.0705172	0.0617025	0.0528879	0.0617025	0	0	0.00661099	0	0.00220366	0	0.0110183	0.013222	0	0.0110183	0.00881465	0	0	0	0.0374623	0.0374623	0.0220366	0.0264439	0.0264439	0	0	0	0	0	0	0.00661099	0.013222	0	0.00661099	0.00661099	0	0	0	k__Bacteria; p__Nitrospirae; c__Nitrospira; o__Nitrospirales; f__Nitrospiraceae; g__Nitrospira; s__
OTU_1634	0.019833	0.0176293	0.0572952	0.00220366	0.0242403	0.00220366	0	0	0	0.00220366	0	0	0	0	0	0	0	0	0	0.0418696	0.0110183	0.123405	0	0.0462769	0.00440732	0	0.00220366	0	0.00220366	0	0	0	0	0	0	0	0	0.00220366	k__Bacteria; p__Chloroflexi; c__C0119; o__; f__; g__; s__
OTU_6596	0.0110183	0.00220366	0.00661099	0.00220366	0.00440732	0	0	0.00440732	0.00220366	0.0110183	0	0	0	0	0	0	0	0	0	0.0154256	0.0154256	0.0374623	0.00220366	0.0176293	0	0	0	0.00440732	0.0110183	0	0	0	0	0.00220366	0	0	0	0	k__Bacteria; p__Chloroflexi; c__Ellin6529; o__; f__; g__; s__
OTU_3976	0	0.0110183	0.0154256	0.00220366	0	0.00220366	0	0.00220366	0	0.00220366	0	0	0.0110183	0.00881465	0.00220366	0.00440732	0	0	0	0.00220366	0	0	0	0.00220366	0	0	0	0	0	0	0.00220366	0.00661099	0.00881465	0	0.00661099	0	0	0	k__Bacteria; p__Planctomycetes; c__Phycisphaerae; o__WD2101; f__; g__; s__
OTU_16859	0	0	0	0	0	0	0	0	0	0	0.00220366	0	0	0	0	0	0	0	0	0	0	0	0	0.00220366	0	0	0	0	0	0.00220366	0	0	0	0	0	0	0	0	k__Bacteria; p__Proteobacteria; c__Alphaproteobacteria; o__Rhizobiales
OTU_5667	0.0374623	0.00881465	0	0.00220366	0.00440732	0.0264439	0.00881465	0.0462769	0.0220366	0.00881465	0	0.00220366	0.00661099	0.00220366	0.0154256	0.0110183	0.0176293	0.0462769	0.019833	0.0418696	0.00440732	0.00220366	0.00220366	0.013222	0.00220366	0.00440732	0.00440732	0	0.00661099	0	0.00661099	0.00220366	0.013222	0.0110183	0.00881465	0.00220366	0.00661099	0.00661099	k__Bacteria; p__Elusimicrobia; c__Elusimicrobia; o__FAC88; f__; g__; s__
OTU_5030	0	0.013222	0.0154256	0.00661099	0.00440732	0	0	0	0	0	0	0	0	0	0	0	0	0	0	0.00661099	0.0264439	0.013222	0.0176293	0.0154256	0	0	0	0	0	0	0	0	0	0	0	0	0	0	k__Bacteria; p__Chloroflexi; c__Ktedonobacteria; o__TK10; f__; g__; s__
OTU_18606	0.0793318	0.0683135	0.0264439	0.101368	0.0418696	0.00220366	0	0.013222	0.00881465	0.0220366	0.0110183	0.226977	0.215959	0.24681	0.165275	0.27105	0	0	0	0.0771282	0.0484806	0.0176293	0.0661099	0.0374623	0.00220366	0	0.00881465	0.00881465	0.00661099	0.00440732	0.147645	0.121201	0.193922	0.13222	0.112387	0	0	0	k__Bacteria; p__Acidobacteria; c__Acidobacteria-6; o__iii1-15; f__; g__; s__
OTU_1563	0.0683135	0.0793318	0.0550916	0.11459	0.0881465	0.0154256	0	0.0528879	0.0264439	0.0550916	0.0242403	0.0330549	0.0308513	0.019833	0.0176293	0.0462769	0.149849	0.154256	0.220366	0.123405	0.0550916	0.0594989	0.101368	0.0639062	0.0220366	0.00220366	0.0661099	0.0462769	0.0374623	0.0154256	0.0484806	0.0462769	0.0176293	0.0374623	0.0396659	0.0220366	0.0572952	0.178497	k__Bacteria; p__Chloroflexi; c__Ellin6529; o__; f__; g__; s__
OTU_5170	0	0.019833	0.00440732	0.0220366	0.0176293	0	0	0	0	0	0	0	0	0	0	0	0	0	0	0	0.00220366	0.00220366	0.013222	0.00440732	0	0	0	0	0	0	0	0	0	0	0	0	0	0	k__Bacteria; p__Acidobacteria; c__iii1-8; o__DS-18; f__; g__; s__
OTU_6081	0.00661099	0.0220366	0.0110183	0.0506842	0.019833	0.00881465	0.00440732	0.0154256	0.0110183	0.0308513	0.0154256	0.0154256	0.0242403	0.0286476	0.0220366	0.0617025	0	0	0	0.0264439	0.0352586	0.0110183	0.101368	0.0683135	0.00881465	0	0.0154256	0.0286476	0.0484806	0.013222	0.0330549	0.0308513	0.0572952	0.0220366	0.0793318	0.00440732	0	0.00220366	k__Bacteria; p__Proteobacteria; c__Alphaproteobacteria; o__Rhizobiales; f__Bradyrhizobiaceae; g__Balneimonas; s__
OTU_1171	0.0528879	0.220366	0.0374623	0.0572952	0.0594989	0.013222	0.00661099	0.0154256	0.0220366	0.0154256	0.0154256	0.0286476	0.013222	0.013222	0.0440732	0.0440732	0.00220366	0	0	0.0352586	0.0484806	0.013222	0.0286476	0.0462769	0	0	0.00881465	0.00440732	0.00440732	0	0.0176293	0.0110183	0.0176293	0.0176293	0.0594989	0	0	0.00220366	k__Bacteria; p__Actinobacteria; c__Thermoleophilia; o__Solirubrobacterales; f__; g__; s__
OTU_38454	0.0903502	0.0572952	0.0352586	0.0705172	0.0903502	0.0330549	0.0110183	0.0683135	0.130016	0.0683135	0	0.209348	0.0903502	0.118998	0.127812	0.145442	0.00881465	0.0220366	0.0242403	0.0528879	0.0352586	0.0110183	0.0528879	0.0308513	0.0154256	0.00220366	0.00881465	0.0550916	0.0440732	0	0.0661099	0.0528879	0.0462769	0.0484806	0.0837392	0	0	0.013222	k__Bacteria; p__Proteobacteria; c__Betaproteobacteria; o__MND1; f__; g__; s__
OTU_36735	0	0	0	0	0.00220366	0	0	0	0	0	0	0	0	0	0	0	0	0	0	0	0	0	0	0	0	0	0	0	0	0	0	0	0	0	0	0	0	0	k__Bacteria
OTU_3816	0	0	0.00220366	0	0	0.00220366	0	0	0	0	0	0.00881465	0.00440732	0.00440732	0	0.00220366	0	0	0	0.00220366	0.00440732	0.00220366	0.00220366	0.00440732	0.00440732	0	0.00220366	0	0	0	0.00661099	0.00440732	0.0110183	0	0	0	0	0	k__Bacteria; p__Verrucomicrobia; c__[Spartobacteria]; o__[Chthoniobacterales]; f__[Chthoniobacteraceae]; g__; s__
OTU_1743	0.0352586	0.00881465	0.0242403	0.00881465	0.00881465	0	0	0	0	0	0	0	0	0	0	0	0	0	0	0.0815355	0.019833	0.0286476	0.0242403	0.0110183	0	0	0	0	0	0	0	0	0	0	0	0	0	0	k__Bacteria; p__Actinobacteria; c__MB-A2-108; o__0319-7L14; f__; g__; s__
OTU_6368	0.0484806	0.00440732	0.00661099	0.00881465	0.0110183	0.00220366	0	0.00661099	0.00220366	0.00881465	0	0.00661099	0.00220366	0.0154256	0.0110183	0.0176293	0.00440732	0.00220366	0.00220366	0.0176293	0.00220366	0.00220366	0.00661099	0.00220366	0	0	0.00220366	0.00440732	0.00661099	0	0.00220366	0.00661099	0.013222	0.013222	0.0242403	0	0	0	k__Bacteria; p__Elusimicrobia; c__Elusimicrobia; o__FAC88; f__; g__; s__
OTU_7686	0.00440732	0.00440732	0	0.00220366	0	0	0	0	0.00220366	0	0	0.00220366	0.00440732	0.00440732	0.00440732	0.00440732	0	0	0	0	0.00440732	0.00220366	0	0.00220366	0	0	0	0	0	0	0.00220366	0.00881465	0.00220366	0.00440732	0.00220366	0	0	0	k__Bacteria; p__Actinobacteria; c__Thermoleophilia; o__Gaiellales; f__Gaiellaceae; g__; s__
OTU_38737	0.00881465	0.00661099	0.019833	0	0.00220366	0.00220366	0.00440732	0.00881465	0.0440732	0.0154256	0	0	0.00661099	0	0	0	0.00661099	0.013222	0.00220366	0.0110183	0	0.00220366	0.00220366	0.00220366	0.013222	0	0.0264439	0.0705172	0.013222	0.00220366	0.00220366	0	0	0.00220366	0	0.0110183	0.0154256	0.00440732	k__Bacteria; p__Proteobacteria; c__Alphaproteobacteria; o__Rhizobiales; f__Hyphomicrobiaceae; g__Rhodoplanes; s__
OTU_5664	0.013222	0.0154256	0.0176293	0.00661099	0.0330549	0.0176293	0.00220366	0.00220366	0.0242403	0.0242403	0.00440732	0.00661099	0.00440732	0.00220366	0	0.00220366	0.00440732	0.00440732	0.0154256	0.019833	0.0374623	0.105776	0.0176293	0.0617025	0.0286476	0.00661099	0.0484806	0.0550916	0.103572	0	0.00220366	0.00440732	0.0110183	0.00440732	0.00220366	0	0.00881465	0.0242403	k__Bacteria; p__Proteobacteria; c__Alphaproteobacteria; o__Caulobacterales; f__Caulobacteraceae; g__Phenylobacterium; s__
OTU_12247	0	0.00881465	0.00881465	0.00440732	0.00440732	0	0	0	0	0	0	0	0	0	0	0	0	0	0	0	0.00220366	0	0	0.00220366	0	0	0	0	0	0	0	0	0	0	0	0	0	0	k__Bacteria; p__Bacteroidetes; c__Cytophagia; o__Cytophagales; f__Cytophagaceae; g__Hymenobacter; s__
OTU_2621	0.00661099	0.0220366	0.0110183	0	0.0330549	0.0220366	0.0154256	0.0308513	0.013222	0.00661099	0.019833	0	0	0	0	0	0.00661099	0.00440732	0.0154256	0.00661099	0.0264439	0.00661099	0	0.019833	0.00440732	0.00440732	0.0264439	0.0176293	0.00440732	0.00220366	0	0	0	0	0	0.00220366	0.00881465	0.019833	k__Bacteria; p__Acidobacteria; c__Acidobacteriia; o__Acidobacteriales; f__Koribacteraceae; g__Candidatus Koribacter; s__
OTU_477	0.0925538	0.0440732	0.0264439	0.0264439	0.0176293	0.00440732	0.0330549	0.464973	0.105776	0.171886	0	0	0	0	0	0.00220366	0.372419	0.383437	0.352586	0.0374623	0.0110183	0.0242403	0.0154256	0.0110183	0.00440732	0.00881465	0.147645	0.0528879	0.0242403	0	0	0	0	0	0	0.0352586	0.118998	0.130016	k__Bacteria; p__Acidobacteria; c__Acidobacteriia; o__Acidobacteriales; f__Koribacteraceae; g__; s__
OTU_41356	0.00881465	0.00220366	0	0.0110183	0.00881465	0.00220366	0	0.00440732	0.00220366	0.00661099	0	0	0	0	0.00220366	0	0	0	0	0.0220366	0.00440732	0.00661099	0.019833	0.00881465	0.0176293	0	0.0110183	0.0220366	0.0286476	0	0.00220366	0.00440732	0	0.00661099	0	0.00220366	0.00661099	0	k__Bacteria; p__Chloroflexi; c__TK10; o__B07_WMSP1; f__FFCH4570; g__; s__
OTU_39335	0.0286476	0.0176293	0.0352586	0.0418696	0.0374623	0	0	0.013222	0.00440732	0.0264439	0.00661099	0.00661099	0.0220366	0.013222	0.0110183	0.0110183	0.0594989	0.00661099	0.00440732	0.0242403	0.0154256	0.019833	0.0396659	0.013222	0	0.00220366	0.0220366	0.00220366	0.0110183	0	0.00440732	0.0220366	0.00661099	0.00881465	0.00661099	0.0506842	0.0220366	0.0154256	k__Bacteria; p__Proteobacteria; c__Alphaproteobacteria; o__Rhizobiales; f__Hyphomicrobiaceae
OTU_43948	0.306309	0.213755	0.105776	0.202737	0.11459	0.00220366	0	0.019833	0.00661099	0.0462769	0.00220366	0.130016	0.178497	0.28868	0.136627	0.196126	0	0.00220366	0	0.213755	0.235792	0.0859428	0.158664	0.125609	0	0	0.0220366	0.0242403	0.0242403	0	0.0683135	0.103572	0.123405	0.0727209	0.123405	0	0	0	k__Bacteria; p__Acidobacteria; c__Acidobacteria-6; o__iii1-15; f__; g__; s__
OTU_6226	0.00881465	0.0176293	0.00881465	0.00440732	0.0110183	0.00440732	0	0	0	0	0	0	0	0	0	0	0	0	0	0.0396659	0.0154256	0.0220366	0.00220366	0.0242403	0.0154256	0	0.00220366	0.00220366	0.00220366	0	0	0	0	0	0	0	0	0	k__Bacteria; p__Planctomycetes; c__Planctomycetia; o__Gemmatales; f__Gemmataceae; g__; s__
OTU_4854	0.00440732	0	0.00220366	0.00220366	0.00440732	0	0	0	0	0	0	0.00220366	0	0.00220366	0.00220366	0	0	0.00220366	0.00440732	0.00220366	0.00220366	0	0.00220366	0	0	0	0	0	0	0	0	0	0	0.00440732	0	0	0	0	k__Bacteria; p__Proteobacteria; c__Alphaproteobacteria; o__Rhizobiales; f__; g__; s__
OTU_2525	0	0	0	0.00440732	0.00440732	0	0	0	0	0	0	0.019833	0.019833	0.0110183	0.00440732	0.0154256	0	0	0	0	0	0	0.00440732	0.00881465	0	0	0	0	0	0	0.013222	0.0242403	0.00881465	0.00220366	0.0220366	0	0	0	k__Bacteria; p__Planctomycetes; c__Planctomycetia; o__Planctomycetales; f__Planctomycetaceae; g__Planctomyces; s__
OTU_12206	0.019833	0.0440732	0.0110183	0.0176293	0.013222	0.0176293	0.0154256	0.0528879	0.0418696	0.0286476	0	0.0110183	0.013222	0.00440732	0.00440732	0.0242403	0.0440732	0.0484806	0.0242403	0.00661099	0.0308513	0.0176293	0.0176293	0.0242403	0.0154256	0.0242403	0.0396659	0.0639062	0.0572952	0.00440732	0.00440732	0.0154256	0.00881465	0.013222	0.019833	0.0550916	0.0374623	0.0374623	k__Bacteria; p__Proteobacteria; c__Deltaproteobacteria; o__Myxococcales
OTU_21477	0.00881465	0.0617025	0.182904	0.0330549	0.116794	0.0550916	0.0661099	0.00881465	0.0308513	0.0506842	0.00661099	0	0	0	0	0	0.00220366	0	0	0.123405	0.167478	0.187311	0.112387	0.262236	0.207144	0.244607	0.0264439	0.123405	0.134423	0.0308513	0.00220366	0	0	0	0	0.00220366	0.00220366	0	k__Archaea; p__Crenarchaeota; c__Thaumarchaeota; o__Nitrososphaerales; f__Nitrososphaeraceae; g__Candidatus Nitrososphaera; s__SCA1145
OTU_2027	0.0330549	0.0308513	0.0440732	0.0462769	0.0264439	0	0	0	0	0	0	0	0.00220366	0	0	0	0	0	0	0.0506842	0.0330549	0.0352586	0.0528879	0.0352586	0	0	0	0	0	0	0	0	0	0	0	0	0	0	k__Bacteria; p__Acidobacteria; c__[Chloracidobacteria]; o__RB41; f__; g__; s__
OTU_5678	0	0.0154256	0.00661099	0.013222	0.00440732	0.0110183	0	0.00661099	0	0.00881465	0	0.0242403	0.0110183	0.00661099	0.013222	0.0242403	0	0	0	0	0.0176293	0.00881465	0.0330549	0.013222	0.013222	0	0.00881465	0.0220366	0.0286476	0.0330549	0.0440732	0.0308513	0.0374623	0.0396659	0.0330549	0	0	0.00440732	k__Bacteria; p__Proteobacteria; c__Deltaproteobacteria; o__Myxococcales; f__Myxococcaceae; g__Myxococcus; s__
OTU_1095	0.103572	0.0264439	0.019833	0.0462769	0.0594989	0	0	0.00220366	0	0.00661099	0	0	0	0	0	0	0	0	0	0.112387	0.0396659	0.0352586	0.0506842	0.0550916	0	0	0.00220366	0.00220366	0.00440732	0	0	0	0	0	0	0	0	0	k__Bacteria; p__Actinobacteria; c__Acidimicrobiia; o__Acidimicrobiales; f__C111; g__; s__
OTU_32010	0.0264439	0.0110183	0.0176293	0.019833	0.0286476	0	0	0.00440732	0.0110183	0.00220366	0.00220366	0	0.00440732	0.00440732	0.0308513	0.00440732	0.00220366	0	0	0.0506842	0.00881465	0.0308513	0.0242403	0.0154256	0	0.00440732	0.00220366	0.00440732	0	0	0.00661099	0.0110183	0.00220366	0.0286476	0.00661099	0	0.00220366	0	k__Bacteria; p__Actinobacteria; c__Thermoleophilia; o__Solirubrobacterales; f__; g__; s__
OTU_2014	0.0330549	0.0220366	0.019833	0.00661099	0.0110183	0.0330549	0.0154256	0.019833	0.0308513	0.0154256	0.0176293	0	0	0	0	0	0.00881465	0.00220366	0.0110183	0.0264439	0.0110183	0.0264439	0.00440732	0.00220366	0.0220366	0.00661099	0.0110183	0	0.0220366	0.00440732	0	0	0	0	0	0.013222	0.0176293	0.0154256	k__Bacteria; p__Actinobacteria; c__Actinobacteria; o__Actinomycetales; f__Frankiaceae; g__; s__
OTU_1046	0.0749245	0.0947575	0.0881465	0.0308513	0.0484806	0.112387	0.00220366	0.0264439	0.101368	0.0440732	0.0352586	0	0	0	0	0	0.00220366	0	0.00220366	0.0242403	0.0462769	0.0594989	0.0176293	0.0506842	0.0837392	0	0.0110183	0.0771282	0.0903502	0.0154256	0	0	0	0	0	0.00220366	0	0	k__Bacteria; p__Proteobacteria; c__Betaproteobacteria; o__SC-I-84; f__; g__; s__
OTU_4698	0.00661099	0.019833	0.00440732	0	0.00881465	0.00220366	0	0	0	0	0	0	0	0	0	0	0	0	0	0.00881465	0.0176293	0	0.0154256	0.0110183	0	0	0	0.00440732	0	0	0	0	0	0	0	0	0	0	k__Bacteria; p__Gemmatimonadetes; c__Gemmatimonadetes; o__Ellin5290; f__; g__; s__
OTU_809	0.0683135	0.0220366	0.0925538	0.0176293	0.0661099	0.0881465	0	0.0286476	0.0859428	0.0418696	0.019833	0	0	0	0	0	0.00220366	0	0.00661099	0.0705172	0.019833	0.0506842	0.00881465	0.0550916	0.0176293	0	0.019833	0.0264439	0.0396659	0.00220366	0	0	0	0	0	0	0	0.00661099	k__Bacteria; p__Actinobacteria; c__Thermoleophilia; o__Gaiellales; f__; g__; s__
OTU_42896	0.0440732	0.0594989	0.0220366	0.013222	0.0330549	0.00220366	0	0	0	0.00220366	0	0	0	0	0	0	0	0	0	0.0110183	0.0594989	0.0617025	0.0220366	0.0396659	0.00220366	0.00440732	0	0.00220366	0	0	0	0	0	0	0	0	0	0	k__Bacteria; p__Gemmatimonadetes; c__Gemmatimonadetes; o__Gemmatimonadales; f__Ellin5301; g__; s__
OTU_38290	0.0374623	0.00440732	0.013222	0.00661099	0.00881465	0.00220366	0	0.0154256	0.0264439	0.0440732	0.0330549	0	0	0	0	0.00661099	0	0.00220366	0	0.0264439	0.00220366	0.013222	0.00661099	0.013222	0.00220366	0	0.00440732	0.0176293	0.0705172	0.0264439	0	0	0.00220366	0.00220366	0	0	0	0	k__Bacteria; p__Planctomycetes; c__Planctomycetia; o__Pirellulales; f__Pirellulaceae; g__Pirellula; s__
OTU_1442	0	0.0352586	0.0440732	0.013222	0.0308513	0	0	0	0	0.00220366	0	0.00440732	0	0	0.00220366	0.00220366	0	0	0	0	0.0396659	0.0683135	0.0352586	0.0418696	0	0	0	0.013222	0	0.00220366	0.00220366	0.00440732	0	0.00220366	0	0	0	0	k__Bacteria; p__Planctomycetes; c__Planctomycetia; o__Pirellulales; f__Pirellulaceae; g__; s__
OTU_9086	0	0.00220366	0	0.00661099	0.00220366	0	0	0.00440732	0	0.00440732	0	0.00220366	0.00881465	0.00440732	0.00220366	0.00220366	0	0	0	0	0.00220366	0.00661099	0.00440732	0	0	0	0	0	0	0	0.00220366	0	0.00220366	0	0.00440732	0	0	0	k__Bacteria; p__Planctomycetes; c__Planctomycetia; o__Planctomycetales; f__Planctomycetaceae; g__Planctomyces; s__
OTU_12801	0.00440732	0.00220366	0	0.00220366	0.00661099	0	0	0	0	0	0	0	0	0	0	0	0	0	0	0	0	0.00220366	0.00440732	0.00881465	0	0	0	0	0	0	0	0	0	0	0.00220366	0	0	0	k__Bacteria; p__Verrucomicrobia; c__[Pedosphaerae]; o__[Pedosphaerales]
OTU_73	0.185108	0.0793318	0.0727209	0.1807	0.103572	0.00220366	0	0.0154256	0	0.00440732	0	0.301902	0.257829	0.284272	0.326142	0.253421	0.00220366	0.00220366	0	0.0661099	0.0220366	0.0418696	0.0661099	0.0418696	0.00220366	0.00220366	0	0	0	0.00440732	0.0572952	0.0506842	0.0749245	0.0484806	0.0727209	0.00220366	0	0	k__Bacteria; p__Nitrospirae; c__Nitrospira; o__Nitrospirales; f__0319-6A21; g__; s__
OTU_342	0.0286476	0.0683135	0.110183	0.0639062	0.0506842	0.0352586	0	0.00220366	0.00220366	0.00220366	0	0	0	0	0	0	0	0	0.00220366	0.0617025	0.125609	0.169682	0.123405	0.0947575	0.0594989	0	0.00440732	0	0.00440732	0	0	0	0	0	0	0	0	0	k__Bacteria; p__Gemmatimonadetes; c__Gemmatimonadetes; o__Gemmatimonadales; f__; g__; s__
OTU_2719	0	0.00440732	0.00661099	0.0220366	0.00661099	0.0110183	0	0.0110183	0.019833	0.0220366	0.00661099	0.00661099	0.00881465	0.00661099	0.0220366	0.0220366	0	0.0110183	0.0110183	0.00440732	0.00220366	0	0	0	0	0	0.00220366	0.00440732	0.0110183	0	0.00220366	0.00661099	0.00220366	0	0.00220366	0	0.00661099	0.00220366	k__Bacteria; p__Proteobacteria; c__Betaproteobacteria; o__SC-I-84; f__; g__; s__
OTU_27603	0.00220366	0.00440732	0.00220366	0.00440732	0.00440732	0	0.00881465	0.00440732	0	0	0	0	0	0	0.00220366	0.00220366	0	0	0	0.00881465	0.00881465	0.00661099	0.013222	0.00881465	0	0	0.00220366	0	0	0	0.00440732	0.0110183	0.00881465	0.00440732	0.00440732	0	0	0	k__Bacteria; p__Actinobacteria; c__Actinobacteria; o__Actinomycetales; f__Micromonosporaceae
OTU_3525	0.0330549	0.0154256	0.0110183	0.0352586	0.0264439	0	0	0.00220366	0	0	0	0.00220366	0	0	0	0	0	0	0	0.0308513	0.019833	0.0176293	0.0242403	0.00881465	0	0	0	0	0	0	0	0.00440732	0	0	0	0	0	0	k__Bacteria; p__Acidobacteria; c__Acidobacteria-6; o__iii1-15; f__RB40; g__; s__
OTU_19384	0.0242403	0.0220366	0.0110183	0.0396659	0.019833	0.00661099	0.00220366	0.0154256	0.00440732	0.0264439	0	0.00220366	0.00661099	0.00220366	0.00220366	0.00661099	0.00440732	0.00881465	0.0110183	0.00881465	0.0220366	0.0154256	0.0176293	0.0176293	0.00440732	0.00440732	0.00440732	0.013222	0.00881465	0.00661099	0	0	0.00220366	0.00220366	0	0.00220366	0	0.013222	k__Bacteria; p__Acidobacteria; c__Acidobacteria-6; o__iii1-15; f__; g__; s__
OTU_26625	0.0242403	0.0220366	0.0881465	0.013222	0.0440732	0	0	0	0	0	0	0.00220366	0	0	0	0.00220366	0.00220366	0	0	0.0374623	0.0264439	0.0793318	0.00881465	0.0418696	0	0	0	0	0	0	0	0	0	0	0	0	0	0	k__Archaea; p__Crenarchaeota; c__Thaumarchaeota; o__Nitrososphaerales; f__Nitrososphaeraceae; g__Candidatus Nitrososphaera; s__
OTU_6645	0.0330549	0.112387	0.116794	0.0617025	0.0969611	0.0440732	0.013222	0.0617025	0.237996	0.185108	0.160867	0	0	0	0	0.00661099	0.00661099	0.0110183	0.013222	0.00881465	0.0440732	0.0705172	0.0374623	0.0374623	0.00881465	0.00661099	0.013222	0.0440732	0.0110183	0.00881465	0	0	0.00661099	0	0	0	0	0	k__Bacteria; p__Proteobacteria; c__Alphaproteobacteria; o__Ellin329; f__; g__; s__
OTU_556	0.163071	0.0528879	0.0308513	0.0859428	0.0903502	0.00661099	0.00661099	0.0484806	0.0550916	0.0617025	0.00440732	0.0352586	0.0815355	0.0550916	0.0396659	0.0661099	0.0220366	0.0154256	0.0550916	0.0550916	0.0550916	0.0176293	0.0440732	0.0462769	0.00661099	0	0.0154256	0.0220366	0.0418696	0.00220366	0.0352586	0.0683135	0.0418696	0.0242403	0.0242403	0.00220366	0.00881465	0.00220366	k__Bacteria; p__Proteobacteria; c__Deltaproteobacteria; o__Myxococcales; f__Haliangiaceae; g__; s__
OTU_21422	0.00661099	0.0176293	0.00661099	0.0220366	0.0242403	0.00440732	0	0.00220366	0.00440732	0.013222	0	0.00440732	0.00661099	0.00220366	0.0110183	0	0.00440732	0	0	0.0220366	0.00881465	0.0308513	0.0220366	0.0308513	0	0	0	0	0	0.00220366	0.00220366	0	0.00220366	0	0.013222	0	0	0	k__Bacteria; p__Actinobacteria; c__Thermoleophilia; o__Solirubrobacterales; f__Solirubrobacteraceae; g__; s__
OTU_276	0.0837392	0.0639062	0.13222	0.0418696	0.112387	0.0242403	0	0.00440732	0.0352586	0.0484806	0	0	0	0	0	0	0	0	0.00220366	0.0815355	0.0661099	0.0969611	0.0837392	0.116794	0.0352586	0	0.0176293	0.0815355	0.0550916	0.00220366	0	0	0	0	0	0	0	0	k__Bacteria; p__Planctomycetes; c__Phycisphaerae; o__WD2101; f__; g__; s__
OTU_42312	0.0572952	0.013222	0.0242403	0.0220366	0.0242403	0	0	0.00220366	0	0	0	0.0110183	0.0154256	0.0308513	0.013222	0.0462769	0	0	0	0.0308513	0.0286476	0.0264439	0.0352586	0.0418696	0	0	0	0	0	0	0.0242403	0.0396659	0.0418696	0.0352586	0.0506842	0	0.00220366	0	k__Bacteria; p__Proteobacteria; c__Alphaproteobacteria; o__Rhizobiales; f__Phyllobacteriaceae
OTU_5314	0	0.013222	0.00661099	0.0176293	0.0110183	0	0	0	0	0	0	0	0	0	0	0	0	0	0	0.00661099	0.0154256	0.0110183	0.013222	0.0264439	0	0	0	0	0	0	0	0	0	0	0	0	0.00440732	0	k__Bacteria; p__Chloroflexi; c__C0119; o__; f__; g__; s__
OTU_6249	0.0154256	0.0220366	0.0176293	0.0220366	0.019833	0.019833	0.00661099	0.0154256	0.0308513	0.0110183	0.00220366	0.00220366	0.00220366	0.00220366	0	0	0.019833	0.0176293	0.0110183	0.00220366	0.0220366	0.0110183	0.00440732	0.0110183	0.0110183	0	0.0176293	0.013222	0.00440732	0.013222	0	0	0	0.00220366	0	0.0308513	0.00661099	0.0154256	k__Bacteria; p__Proteobacteria; c__Deltaproteobacteria; o__Myxococcales; f__; g__; s__
OTU_43052	0.019833	0.0484806	0.0661099	0.0462769	0.0330549	0	0	0.013222	0	0.00220366	0	0.0286476	0.0176293	0.013222	0.0418696	0.0242403	0	0	0	0.019833	0.0308513	0.0330549	0.0484806	0.0220366	0	0	0	0	0.00440732	0	0.101368	0.103572	0.0550916	0.130016	0.0947575	0	0	0	k__Bacteria; p__Actinobacteria; c__Actinobacteria; o__Actinomycetales; f__Nocardioidaceae; g__Aeromicrobium; s__
OTU_2336	0.00440732	0.013222	0.013222	0.00661099	0.0110183	0	0.00220366	0	0	0	0.00440732	0.00440732	0.00440732	0	0.00440732	0.00440732	0	0	0	0	0.00440732	0.00881465	0.00661099	0	0	0	0	0	0	0	0.00220366	0.00220366	0	0.00440732	0.0308513	0	0	0	k__Bacteria; p__Actinobacteria; c__Actinobacteria; o__Actinomycetales; f__Microbacteriaceae; g__Mycetocola; s__
OTU_554	0	0.00440732	0.00440732	0	0.396659	0.00440732	0.00881465	0	0.00220366	0.00440732	0.00881465	0.0154256	0.00220366	0.00661099	0.0110183	0.0264439	0.00881465	0.00881465	0.013222	0.00440732	0.00440732	0.00881465	0.00220366	0.00440732	0.0176293	0.0242403	0.013222	0.0749245	0.00661099	0.0837392	0.0264439	0.00661099	0.0110183	0.013222	0.0374623	0.0264439	0.0286476	0.0330549	k__Bacteria; p__Firmicutes; c__Bacilli; o__Bacillales; f__Bacillaceae; g__Bacillus; s__
OTU_515	0.0528879	0.0308513	0.0484806	0.0110183	0.00661099	0.0991648	0	0.0352586	0.0793318	0.0154256	0	0	0	0	0	0	0	0.00220366	0.0242403	0.0352586	0.0110183	0.0440732	0.00440732	0.00881465	0.0572952	0	0.0396659	0.0462769	0.00220366	0.00220366	0	0	0	0	0	0	0	0.0154256	k__Bacteria; p__Gemmatimonadetes; c__Gemmatimonadetes; o__Ellin5290; f__; g__; s__
OTU_29953	0.00220366	0.00661099	0.00220366	0.00440732	0.00440732	0.0154256	0	0.0220366	0.00440732	0.00220366	0	0	0	0	0	0	0	0.00440732	0.00220366	0.00440732	0.00440732	0.00440732	0.00661099	0.00220366	0.0176293	0	0.013222	0.013222	0.00661099	0	0	0	0	0	0	0	0.00220366	0.00881465	k__Bacteria; p__Chloroflexi; c__Chloroflexi; o__[Roseiflexales]; f__[Kouleothrixaceae]; g__; s__
OTU_164	0.00661099	0	0.00440732	0.00220366	0	0	0.00220366	0.123405	0.0352586	0.0881465	0.00220366	0	0	0	0	0.00220366	1.03793	0.491417	0.0749245	0.00440732	0.00220366	0.00220366	0.00220366	0.00661099	0.00440732	0.00220366	0.189515	0.0903502	0.165275	0.00881465	0	0	0	0	0	1.5051	0.683135	0.112387	k__Bacteria; p__Proteobacteria; c__Alphaproteobacteria; o__Rhizobiales; f__Hyphomicrobiaceae; g__; s__
OTU_2411	0.0617025	0.0242403	0.0330549	0.0154256	0.00881465	0.141034	0.138831	0.0286476	0.167478	0.0264439	0.0881465	0	0	0	0	0	0.00881465	0.00881465	0.00881465	0.0220366	0.013222	0.013222	0.0308513	0.00440732	0.0220366	0.019833	0.00440732	0.0242403	0.0308513	0.00881465	0	0	0	0.00220366	0	0.00440732	0.00881465	0	k__Bacteria; p__Bacteroidetes; c__[Saprospirae]; o__[Saprospirales]; f__Chitinophagaceae; g__; s__
OTU_21141	0.0110183	0.0220366	0.0110183	0.0286476	0.0308513	0.00220366	0	0.00881465	0.00220366	0.0220366	0	0.130016	0.123405	0.125609	0.110183	0.127812	0	0	0	0.0242403	0.013222	0.00440732	0.0242403	0.0220366	0	0.00220366	0.00440732	0	0	0	0.11459	0.0881465	0.147645	0.0617025	0.0639062	0	0	0	k__Bacteria; p__Acidobacteria; c__Acidobacteria-6; o__iii1-15; f__mb2424; g__; s__
OTU_5488	0.0286476	0.00440732	0.00220366	0.00220366	0.00661099	0.0440732	0	0.0440732	0.0352586	0.0705172	0.00220366	0.00661099	0.00661099	0.00440732	0.00881465	0.0154256	0	0	0.00220366	0.0110183	0.00440732	0.00220366	0.00661099	0.00440732	0.0462769	0.00440732	0.0462769	0.0286476	0.0462769	0	0.00440732	0.0110183	0.00661099	0.00440732	0.0110183	0	0.00220366	0.00881465	k__Bacteria; p__Actinobacteria; c__Actinobacteria; o__Actinomycetales; f__Micromonosporaceae; g__Pilimelia; s__
OTU_17741	0.0308513	0.0440732	0.0572952	0.0550916	0.0925538	0.013222	0	0.0352586	0.00881465	0.0374623	0.00220366	0.0837392	0.0462769	0.0594989	0.0418696	0.0947575	0.00220366	0.00440732	0	0.0242403	0.0374623	0.0396659	0.0242403	0.0462769	0.00440732	0	0.0110183	0.0110183	0.0176293	0	0.0352586	0.013222	0.0506842	0.0176293	0.0330549	0	0	0	k__Bacteria; p__Acidobacteria; c__Acidobacteria-6; o__iii1-15; f__; g__; s__
OTU_7646	0.00440732	0.00220366	0	0.00220366	0	0	0	0	0	0.00220366	0	0	0	0	0	0	0.0308513	0.0374623	0.0286476	0	0	0	0	0	0	0	0.00440732	0.00220366	0.00220366	0	0	0	0	0	0	0.00440732	0.00881465	0.00881465	k__Bacteria; p__Proteobacteria; c__Betaproteobacteria; o__SC-I-84; f__; g__; s__
OTU_3472	0.00661099	0.00440732	0.00440732	0.0154256	0.013222	0	0	0	0	0	0	0	0	0	0	0	0	0	0	0.00440732	0.013222	0.00220366	0.0220366	0.00440732	0	0	0	0	0	0	0	0	0	0	0	0	0	0	k__Bacteria; p__Chloroflexi; c__Chloroflexi; o__[Roseiflexales]; f__; g__; s__
OTU_28664	0.105776	0.0903502	0.0991648	0.220366	0.110183	0.00440732	0	0.00220366	0.00661099	0.00661099	0	0.101368	0.0572952	0.0374623	0.0947575	0.0440732	0	0	0.00220366	0.0815355	0.0506842	0.0550916	0.160867	0.0793318	0	0	0	0.00440732	0.00661099	0	0.0440732	0.0286476	0.0176293	0.0374623	0.0462769	0.00220366	0	0.00220366	k__Bacteria; p__Gemmatimonadetes; c__Gemm-1; o__; f__; g__; s__
OTU_22751	0.00661099	0.00220366	0.013222	0.00440732	0.00220366	0	0	0	0	0	0	0	0	0	0	0	0	0	0	0.00220366	0	0	0	0.00220366	0	0	0	0	0	0	0	0	0	0	0	0	0	0	k__Bacteria; p__Actinobacteria; c__MB-A2-108; o__0319-7L14; f__; g__; s__
OTU_2671	0.00440732	0	0	0	0.00440732	0.0176293	0.00440732	0.00440732	0.00440732	0	0.0352586	0.0110183	0.00220366	0.00440732	0.00220366	0.00661099	0	0.00220366	0	0.00220366	0.00220366	0.00220366	0	0.00220366	0.0550916	0.0396659	0.00661099	0.00440732	0.00440732	0.520064	0.00881465	0.013222	0.00440732	0.00440732	0.00440732	0	0	0.00661099	k__Bacteria; p__Firmicutes; c__Bacilli; o__Bacillales; f__Bacillaceae; g__Bacillus; s__
OTU_492	0.147645	0.0462769	0.00881465	0.0418696	0.0308513	0.141034	0	0.237996	0.136627	0.286476	0.0661099	0	0	0	0	0	0.0418696	0.0947575	0.130016	0.0969611	0.0727209	0.019833	0.0242403	0.0330549	0.0594989	0	0.0594989	0.0352586	0.0176293	0	0	0	0	0	0	0.00220366	0.00881465	0.0462769	k__Bacteria; p__Proteobacteria; c__Gammaproteobacteria; o__Xanthomonadales; f__Xanthomonadaceae; g__; s__
OTU_1524	0.00220366	0.0484806	0.116794	0.013222	0.019833	0	0	0	0	0	0	0	0.00440732	0	0	0	0	0	0	0.00440732	0.0396659	0.0550916	0.0264439	0.0242403	0	0	0	0	0	0	0	0	0	0	0	0	0	0	k__Bacteria; p__Bacteroidetes; c__[Saprospirae]; o__[Saprospirales]; f__Chitinophagaceae; g__Flavisolibacter; s__
OTU_3899	0	0.013222	0.0154256	0.013222	0.00881465	0	0	0	0	0	0	0	0	0	0	0	0	0	0	0.00220366	0.00440732	0	0.013222	0.013222	0	0	0	0	0	0	0	0	0	0	0	0	0	0	k__Bacteria; p__Chloroflexi; c__Chloroflexi; o__AKIW781; f__; g__; s__
OTU_23266	0.00881465	0.00220366	0.00661099	0.00661099	0.00881465	0	0	0	0	0	0	0.0110183	0.00220366	0.0110183	0.00220366	0.00440732	0	0.00220366	0	0.0220366	0.0110183	0.0154256	0.00440732	0.00881465	0	0	0	0	0	0	0.00881465	0.00440732	0.0506842	0.0154256	0.00440732	0	0	0	k__Bacteria; p__Actinobacteria; c__Actinobacteria; o__Actinomycetales; f__Microbacteriaceae
OTU_27167	0	0.013222	0	0.0154256	0.00440732	0.00440732	0	0.00440732	0.00220366	0	0	0	0	0	0	0	0	0	0.00440732	0	0.00220366	0	0	0.00661099	0	0	0	0	0	0	0.00220366	0	0	0	0	0	0	0	k__Bacteria; p__WS3; c__PRR-12; o__Sediment-1; f__; g__; s__
OTU_1190	0.0264439	0.019833	0.019833	0.0176293	0.0220366	0.00440732	0	0.00220366	0.00220366	0	0.00881465	0	0	0	0	0	0.0286476	0.0220366	0.0264439	0.0550916	0.0528879	0.0286476	0.00661099	0.0242403	0.013222	0.00440732	0.00881465	0.00881465	0.00440732	0.00440732	0	0	0	0	0	0.0264439	0.0550916	0.0837392	k__Bacteria; p__Proteobacteria; c__Alphaproteobacteria; o__Rhodospirillales; f__Acetobacteraceae; g__; s__
OTU_531	0.174089	0.251218	0.0617025	0.215959	0.125609	0	0	0	0	0	0	0.00220366	0	0.00661099	0	0.00220366	0	0.00220366	0	0.152053	0.189515	0.165275	0.211552	0.130016	0	0	0	0	0	0.00220366	0.00661099	0.00220366	0	0.00220366	0	0	0	0	k__Bacteria; p__Actinobacteria; c__Actinobacteria; o__Micrococcales; f__; g__; s__
OTU_952	0.00440732	0.00661099	0.00440732	0.0110183	0.00661099	0.00220366	0	0.0176293	0.00440732	0.0110183	0.00220366	0.0220366	0.0374623	0.0594989	0.0594989	0.0418696	0.00220366	0	0.00220366	0.00661099	0.00440732	0	0.00440732	0.00440732	0.00220366	0	0.013222	0.00220366	0.00881465	0.00220366	0.013222	0.0308513	0.00881465	0.0286476	0.0484806	0	0	0.00220366	k__Bacteria; p__Proteobacteria; c__Alphaproteobacteria; o__Rhizobiales; f__Hyphomicrobiaceae
OTU_620	0.0418696	0.0991648	0.149849	0.0484806	0.0617025	0.00661099	0	0	0.00440732	0.00220366	0	0	0	0	0	0	0	0	0	0.0352586	0.0749245	0.0991648	0.0418696	0.0727209	0.0110183	0	0	0.00220366	0	0	0	0.00220366	0	0	0.00220366	0	0	0	k__Bacteria; p__Gemmatimonadetes; c__Gemmatimonadetes; o__Gemmatimonadales; f__; g__; s__
OTU_913	0	0.0286476	0.0220366	0.0396659	0.013222	0	0	0.00220366	0	0	0	0.00661099	0.013222	0.00661099	0.0176293	0.00881465	0	0	0	0.00220366	0.0264439	0.00881465	0.0396659	0.0330549	0	0	0	0	0	0	0.00881465	0.019833	0.0154256	0.019833	0.00881465	0	0	0	k__Bacteria; p__Acidobacteria; c__[Chloracidobacteria]; o__RB41; f__Ellin6075; g__; s__
OTU_23174	0.118998	0.101368	0.11459	0.178497	0.0815355	0	0	0	0	0	0	0	0	0.00661099	0	0	0	0	0	0.220366	0.127812	0.134423	0.262236	0.0969611	0	0	0	0	0	0	0	0.00220366	0	0	0	0	0	0	k__Bacteria; p__Actinobacteria; c__Thermoleophilia; o__Gaiellales; f__Gaiellaceae; g__; s__
OTU_33923	0.00440732	0.00661099	0.013222	0.00220366	0.00440732	0.00661099	0.00881465	0	0.00440732	0.00661099	0	0.00220366	0	0.00220366	0	0	0.00220366	0	0	0	0.00220366	0.00220366	0.00220366	0.00440732	0	0	0	0	0.00220366	0	0.00220366	0.00220366	0.00220366	0	0	0	0	0	k__Bacteria; p__Proteobacteria; c__Alphaproteobacteria; o__Sphingomonadales; f__Sphingomonadaceae; g__Sphingomonas
OTU_37734	0	0	0	0	0	0.00220366	0	0	0	0.00220366	0	0	0.00440732	0.00440732	0.00440732	0.00220366	0	0	0	0	0	0	0	0	0	0	0	0	0	0.00881465	0.00440732	0.0154256	0.00440732	0.0110183	0.00661099	0	0	0	k__Bacteria; p__Chloroflexi; c__Anaerolineae; o__SBR1031; f__A4b; g__; s__
OTU_14069	0.00440732	0.00440732	0.00220366	0.00440732	0	0	0	0	0	0	0.00220366	0.00440732	0	0	0	0	0	0	0	0.00881465	0	0	0.00440732	0.00220366	0	0	0	0	0	0	0	0	0.00220366	0	0	0	0	0	k__Bacteria; p__Bacteroidetes; c__Cytophagia; o__Cytophagales; f__Cytophagaceae; g__; s__
OTU_1465	0.0242403	0.0352586	0.0727209	0.0264439	0.0925538	0.0749245	0.0352586	0.013222	0.0330549	0.0242403	0.0639062	0	0	0	0	0	0.00440732	0	0.00220366	0.0440732	0.0793318	0.134423	0.0418696	0.0727209	0.0969611	0.0242403	0.0176293	0.0110183	0.0396659	0.0418696	0	0	0	0	0	0	0	0.00440732	k__Bacteria; p__Actinobacteria; c__Thermoleophilia; o__Gaiellales; f__Gaiellaceae; g__; s__
OTU_39674	0	0.00661099	0	0	0.00661099	0	0	0	0	0	0	0	0	0	0	0	0	0	0	0	0.00220366	0	0.00661099	0	0	0	0	0	0	0	0	0	0	0	0	0	0	0	k__Bacteria; p__Chloroflexi; c__C0119; o__; f__; g__; s__
OTU_4197	0.0837392	0.11459	0.103572	0.11459	0.0903502	0.00881465	0.00440732	0.00661099	0.0220366	0.0462769	0	0	0.00440732	0.00220366	0	0.00440732	0	0	0	0.112387	0.0991648	0.0837392	0.0815355	0.0749245	0.00440732	0	0.013222	0.0110183	0.0440732	0	0	0.00220366	0.00220366	0.00440732	0.00220366	0	0	0	k__Bacteria; p__Actinobacteria; c__Thermoleophilia; o__Gaiellales; f__Gaiellaceae; g__; s__
OTU_1811	0.0154256	0.0110183	0.013222	0.0264439	0.0176293	0	0	0	0	0.00220366	0	0	0	0	0	0	0	0	0	0.0572952	0.0286476	0.0440732	0.0396659	0.0727209	0	0	0	0	0.00220366	0	0	0	0.00220366	0	0.00220366	0	0	0	k__Bacteria; p__Armatimonadetes; c__0319-6E2; o__; f__; g__; s__
OTU_26060	0.019833	0.013222	0.0110183	0.0242403	0.0286476	0.00440732	0	0	0	0	0	0.00661099	0.0154256	0.013222	0.00661099	0.0154256	0	0	0	0.0440732	0.0374623	0.0440732	0.0639062	0.0440732	0.00881465	0.00440732	0	0	0	0.00220366	0.0308513	0.019833	0.0220366	0.013222	0.013222	0	0	0	k__Bacteria; p__Actinobacteria; c__Actinobacteria; o__Actinomycetales; f__Kineosporiaceae; g__; s__
OTU_193	0.125609	0.141034	0.211552	0.176293	0.202737	0.0969611	0.00881465	0.019833	0.0374623	0.0705172	0.0330549	0	0	0	0	0	0.013222	0.00440732	0	0.215959	0.218163	0.356993	0.163071	0.220366	0.112387	0.013222	0.0550916	0.0484806	0.0617025	0.0242403	0.00220366	0	0.00220366	0	0	0.00220366	0.00220366	0.013222	k__Bacteria; p__Actinobacteria; c__Thermoleophilia; o__Gaiellales; f__Gaiellaceae; g__; s__
OTU_426	0.290883	0.11459	0.297494	0.0881465	0.0837392	0.0154256	0.0264439	0.0661099	0.0639062	0.0572952	0.00440732	0	0	0	0	0	0.0771282	0.0242403	0.013222	0.308513	0.118998	0.171886	0.0705172	0.0308513	0.019833	0.013222	0.165275	0.15646	0.138831	0.00220366	0	0	0	0	0	0.0374623	0.0154256	0.0220366	k__Bacteria; p__Verrucomicrobia; c__[Spartobacteria]; o__[Chthoniobacterales]; f__[Chthoniobacteraceae]; g__DA101; s__
OTU_34604	0	0	0.00220366	0.00440732	0.00440732	0	0	0	0	0.00220366	0	0	0	0	0	0	0	0	0	0.00220366	0.00661099	0.0154256	0	0	0	0	0	0	0	0	0	0	0	0	0	0	0	0	k__Bacteria; p__Chloroflexi; c__Chloroflexi; o__AKIW781; f__; g__; s__
OTU_2287	0.00220366	0.0154256	0.0837392	0.0110183	0.0550916	0	0.0110183	0.00440732	0	0.00440732	0	0.00220366	0	0	0	0	0.00661099	0	0	0.00220366	0.00220366	0.0550916	0.0176293	0.0154256	0	0.013222	0	0	0	0	0	0	0	0	0.00220366	0.00220366	0	0	k__Bacteria; p__Bacteroidetes; c__Sphingobacteriia; o__Sphingobacteriales; f__Sphingobacteriaceae; g__; s__
OTU_1288	0.0110183	0.0683135	0.0440732	0.130016	0.0506842	0	0	0	0.00220366	0.00661099	0	0.00661099	0.013222	0.00440732	0.013222	0.00881465	0	0	0	0.00440732	0.0374623	0.0176293	0.0749245	0.0220366	0	0	0	0	0	0	0.00440732	0.00220366	0.00220366	0.00220366	0.00220366	0	0	0	k__Bacteria; p__Gemmatimonadetes; c__Gemmatimonadetes; o__N1423WL; f__; g__; s__
OTU_12643	0.00440732	0.00881465	0.0154256	0.00881465	0.0264439	0	0	0	0	0.00661099	0	0	0	0	0	0	0	0	0.00220366	0.0462769	0.0352586	0.0286476	0.0176293	0.0176293	0	0	0.00220366	0	0.013222	0	0	0	0.00440732	0	0	0	0.00440732	0.00440732	k__Bacteria; p__Actinobacteria; c__Thermoleophilia; o__Solirubrobacterales
OTU_3440	0	0.0154256	0.00220366	0.00220366	0.013222	0.00220366	0	0	0	0	0	0	0	0	0	0	0	0	0	0.0176293	0.0264439	0.0462769	0.00881465	0.0330549	0.00661099	0	0.00881465	0	0	0	0	0	0	0	0	0	0	0	k__Bacteria; p__Chloroflexi; c__C0119; o__; f__; g__; s__
OTU_8779	0.00220366	0.00220366	0	0	0.00881465	0.00220366	0	0.00220366	0	0.00220366	0	0	0	0	0	0	0	0	0	0.00220366	0.00440732	0.00661099	0.00220366	0.0110183	0.00220366	0	0.00220366	0	0	0	0	0	0	0	0	0	0	0	k__Bacteria; p__Actinobacteria; c__Thermoleophilia; o__Gaiellales; f__Gaiellaceae; g__; s__
OTU_1946	0.0176293	0.0176293	0.00661099	0.0176293	0.0264439	0	0.00661099	0.00220366	0.00661099	0.019833	0.00220366	0.0110183	0	0.00440732	0.00440732	0	0	0	0.00220366	0.0176293	0.0242403	0.0154256	0.0220366	0.0418696	0	0	0.0110183	0.0154256	0.0154256	0.00220366	0.013222	0.00440732	0.00661099	0.00440732	0	0	0	0	k__Bacteria; p__Proteobacteria; c__Alphaproteobacteria; o__Ellin329; f__; g__; s__
OTU_1860	0.0286476	0.0440732	0.0396659	0.0506842	0.0308513	0	0	0	0	0.00661099	0	0	0.00881465	0.00220366	0	0.00661099	0	0	0	0.0396659	0.0881465	0.0396659	0.0506842	0.0550916	0	0.00220366	0.00220366	0.00220366	0.00440732	0	0	0	0.00220366	0	0	0	0	0	k__Bacteria; p__Planctomycetes; c__Planctomycetia; o__Gemmatales; f__Gemmataceae; g__Gemmata; s__
OTU_1131	0	0.0110183	0.00661099	0.013222	0.0154256	0	0	0	0	0	0	0.00440732	0.013222	0.013222	0.0242403	0.00881465	0	0	0	0	0.0110183	0.00220366	0.013222	0.00661099	0	0	0	0	0	0	0.0110183	0.0154256	0.013222	0.00440732	0.0110183	0	0	0	k__Bacteria; p__Acidobacteria; c__[Chloracidobacteria]; o__RB41; f__Ellin6075; g__; s__
OTU_27581	0.0374623	0.0220366	0.0440732	0.013222	0.0308513	0	0	0	0	0.00220366	0	0	0.00661099	0	0.00220366	0	0	0	0	0.0947575	0.0837392	0.0749245	0.0639062	0.116794	0.00220366	0	0.00440732	0.00220366	0.00881465	0	0.00661099	0.00440732	0.00881465	0.00440732	0.013222	0	0	0	k__Bacteria; p__Chloroflexi; c__TK10; o__AKYG885; f__Dolo_23; g__; s__
OTU_29633	0	0	0	0.00220366	0	0	0	0	0	0	0	0	0	0	0	0	0	0	0	0	0	0	0	0	0	0	0	0	0	0	0	0	0	0	0	0	0	0	k__Bacteria; p__Nitrospirae; c__Nitrospira; o__Nitrospirales; f__0319-6A21; g__; s__
OTU_183	0.0220366	0.00661099	0.0903502	0.0242403	0.0110183	0	0	0.0154256	0.00440732	0	0	0.0264439	0.00220366	0.00440732	0.00440732	0.00661099	0	0	0.0242403	0	0	0.00661099	0.0110183	0	0.00440732	0	0	0	0	0	0	0.00220366	0.00220366	0	0.00440732	0	0	0.00440732	k__Bacteria; p__Proteobacteria; c__Gammaproteobacteria; o__Xanthomonadales; f__Xanthomonadaceae; g__Stenotrophomonas; s__maltophilia
OTU_21308	0.00661099	0.00220366	0.00661099	0.0110183	0.00440732	0	0	0	0	0.00220366	0	0	0.00220366	0	0	0	0	0	0	0.00440732	0.00661099	0	0.00220366	0.00440732	0.00440732	0	0	0	0	0	0	0.0110183	0	0.00220366	0	0	0	0	k__Bacteria; p__Proteobacteria; c__Alphaproteobacteria; o__Rhodospirillales; f__Rhodospirillaceae; g__; s__
OTU_30806	0.00220366	0	0.00220366	0.00661099	0.00220366	0	0	0	0	0	0	0	0.00220366	0	0	0	0	0	0	0.00881465	0	0	0	0.00220366	0	0	0	0	0	0	0.00440732	0	0	0.00440732	0	0	0	0	k__Bacteria; p__Actinobacteria; c__Thermoleophilia; o__Gaiellales; f__Gaiellaceae; g__; s__
OTU_14911	0	0.00220366	0.00661099	0	0	0	0.00220366	0	0	0	0	0	0	0	0	0	0	0	0	0.00220366	0.00440732	0.00220366	0.00220366	0.00220366	0	0	0	0	0	0	0	0	0	0	0	0.00220366	0	0	k__Bacteria; p__Planctomycetes; c__Planctomycetia; o__Gemmatales; f__Isosphaeraceae; g__; s__
OTU_3559	0.0528879	0.0220366	0.0264439	0.0110183	0.0154256	0	0	0	0	0	0	0	0	0	0	0	0	0	0	0.0352586	0.0242403	0.0330549	0.0110183	0.0176293	0	0	0	0	0.00220366	0	0	0	0	0	0	0	0	0	k__Bacteria; p__Planctomycetes; c__Phycisphaerae; o__WD2101; f__; g__; s__
OTU_224	0	0.00661099	0.013222	0.019833	0.0352586	0.00220366	0	0	0.00220366	0.0220366	0	0.0330549	0.0639062	0.0881465	0.0528879	0.0925538	0	0	0	0	0.0286476	0.013222	0.0154256	0.0176293	0	0	0.00440732	0.0176293	0.0264439	0.0264439	0.0506842	0.0639062	0.15646	0.019833	0.121201	0	0	0	k__Bacteria; p__Actinobacteria; c__Actinobacteria; o__Actinomycetales; f__Streptosporangiaceae; g__Nonomuraea; s__
OTU_12394	0	0.00661099	0.0110183	0.00661099	0.0176293	0.00220366	0	0.00881465	0.00220366	0.0154256	0	0.00440732	0.00440732	0.00440732	0	0.00440732	0	0	0	0.00220366	0.00220366	0.00440732	0.0110183	0.00661099	0.00220366	0.00220366	0.00220366	0	0	0.00220366	0.00440732	0.0110183	0.00440732	0.00440732	0.00881465	0	0	0	k__Bacteria; p__Actinobacteria; c__Actinobacteria; o__Actinomycetales; f__Nocardioidaceae
OTU_10269	0	0.00661099	0	0.00220366	0.00440732	0	0	0	0	0	0	0.00881465	0.00881465	0.00220366	0.00661099	0	0	0	0	0	0.00220366	0	0.00440732	0	0	0	0	0	0	0	0.00440732	0.00440732	0.00661099	0.00661099	0.00661099	0	0	0	k__Bacteria; p__Acidobacteria; c__Solibacteres; o__Solibacterales; f__; g__; s__
OTU_194	0.130016	0.0815355	0.0617025	0.103572	0.0330549	0.00661099	0	0.0176293	0	0.0110183	0.00220366	0.167478	0.169682	0.160867	0.196126	0.202737	0.0154256	0.00440732	0.00661099	0.143238	0.0947575	0.101368	0.0705172	0.0330549	0.00220366	0	0.00220366	0.00220366	0.013222	0	0.249014	0.235792	0.141034	0.317327	0.158664	0	0.00220366	0.0154256	k__Bacteria; p__Actinobacteria; c__Thermoleophilia; o__Gaiellales; f__Gaiellaceae; g__; s__
OTU_205	0.0286476	0.0418696	0.0440732	0.0374623	0.0286476	0	0	0	0	0	0.00220366	0.019833	0.0220366	0.00881465	0.0176293	0.0154256	0	0	0	0.0506842	0.0550916	0.0242403	0.0418696	0.0176293	0	0	0	0	0.00440732	0.00220366	0.0286476	0.0396659	0.0176293	0.0374623	0.0903502	0	0	0	k__Bacteria; p__Actinobacteria; c__Thermoleophilia; o__Gaiellales; f__Gaiellaceae; g__; s__
OTU_1430	0.0352586	0.0220366	0.0308513	0.0154256	0.0374623	0	0	0	0	0.00220366	0	0	0	0	0	0	0	0	0	0.0176293	0.0242403	0.0308513	0.0220366	0.0242403	0	0	0	0.00661099	0	0	0	0	0	0	0	0	0	0	k__Bacteria; p__Planctomycetes; c__Phycisphaerae; o__WD2101; f__; g__; s__
OTU_37827	0.0308513	0.00881465	0.00220366	0.0264439	0.0110183	0.00440732	0	0.00440732	0.00220366	0.0242403	0	0.0528879	0.0617025	0.0815355	0.0462769	0.105776	0	0	0	0.013222	0.00220366	0.00220366	0.0264439	0	0	0	0	0	0.00440732	0	0.019833	0.0462769	0.0639062	0.0286476	0.0396659	0	0	0	k__Bacteria; p__Acidobacteria; c__Acidobacteria-6; o__iii1-15; f__; g__; s__
OTU_6464	0	0.00220366	0.00220366	0.00661099	0.00440732	0.00881465	0	0.013222	0.00220366	0.0484806	0.019833	0.0220366	0.0110183	0.00220366	0.00220366	0.0176293	0.00220366	0	0	0	0.00661099	0.00220366	0.00661099	0.00440732	0.00220366	0	0.00440732	0	0.00220366	0.00220366	0.00220366	0.00220366	0.0110183	0.00881465	0.0154256	0	0	0	k__Bacteria; p__Cyanobacteria; c__Chloroplast; o__Stramenopiles; f__; g__; s__
OTU_20138	0	0.00440732	0.00220366	0	0.00440732	0	0	0	0	0	0	0	0	0	0	0	0	0	0	0.00220366	0.00440732	0.00220366	0.00661099	0.00881465	0	0	0	0	0	0	0	0	0	0	0	0	0	0	k__Bacteria; p__Proteobacteria; c__Alphaproteobacteria; o__Rhizobiales; f__Rhodobiaceae; g__Afifella; s__
OTU_1005	0.163071	0.0572952	0.0594989	0.121201	0.0396659	0	0	0	0	0	0	0.00440732	0	0	0.00440732	0.00440732	0	0	0	0.233588	0.0815355	0.0440732	0.11459	0.0374623	0	0	0	0	0	0	0.00661099	0.00440732	0.00220366	0.00220366	0.00440732	0	0	0	k__Bacteria; p__Acidobacteria; c__[Chloracidobacteria]; o__RB41; f__; g__; s__
OTU_1473	0.0242403	0.0484806	0.0462769	0.0154256	0.0440732	0.00440732	0.00220366	0.00661099	0.00220366	0.0352586	0.00881465	0.00220366	0.00661099	0.0352586	0.00661099	0.0154256	0	0	0	0.019833	0.013222	0.00440732	0.0154256	0.013222	0.00220366	0	0	0	0	0	0.00220366	0.0176293	0.0881465	0.0154256	0.0308513	0	0	0	k__Bacteria; p__Bacteroidetes; c__[Saprospirae]; o__[Saprospirales]; f__Chitinophagaceae; g__; s__
OTU_2307	0.0154256	0.013222	0.0242403	0.00661099	0.00661099	0.00440732	0.0991648	0.0374623	0.0264439	0.019833	0	0	0.00220366	0	0	0	0.00881465	0.00661099	0.00440732	0.019833	0.0154256	0.0264439	0.00220366	0.0286476	0.00661099	0.0969611	0.0286476	0.0176293	0.0176293	0	0	0	0	0	0	0	0.00220366	0.00220366	k__Bacteria; p__Acidobacteria; c__iii1-8; o__DS-18; f__; g__; s__
OTU_983	0.00661099	0.0154256	0.0154256	0.0286476	0.0110183	0	0.00220366	0.00440732	0	0.00220366	0	0.00661099	0.0374623	0.0462769	0.0110183	0.0594989	0	0	0.00220366	0.00220366	0.00220366	0.013222	0.0352586	0.00661099	0	0	0	0	0	0	0.0264439	0.0220366	0.019833	0.0264439	0.0242403	0	0	0	k__Bacteria; p__Actinobacteria; c__Thermoleophilia; o__Solirubrobacterales; f__; g__; s__
OTU_38091	0.0903502	0.0308513	0.013222	0.0440732	0.0418696	0.00440732	0	0.0308513	0.0176293	0.0815355	0	0	0.00220366	0	0	0	0.00220366	0	0	0.112387	0.0352586	0.0242403	0.0506842	0.0308513	0	0	0.019833	0.00881465	0.0396659	0	0	0	0	0	0	0	0	0	k__Bacteria; p__Bacteroidetes; c__[Saprospirae]; o__[Saprospirales]; f__Chitinophagaceae; g__; s__
OTU_415	0.0264439	0.0176293	0.0418696	0.0242403	0.107979	0.0110183	0	0.00881465	0.0154256	0.00881465	0.00881465	0.0154256	0.0418696	0.00881465	0.0176293	0.0440732	0	0	0.00220366	0.0440732	0.0154256	0.0594989	0.0374623	0.0462769	0.00440732	0	0.00661099	0.00440732	0.00440732	0	0.0352586	0.019833	0.0308513	0.0506842	0.0484806	0	0	0	k__Bacteria; p__Proteobacteria; c__Alphaproteobacteria; o__Rhizobiales; f__Rhizobiaceae; g__; s__
OTU_8489	0.00881465	0.0286476	0.0308513	0.0330549	0.0242403	0.0154256	0.00220366	0.00661099	0.0110183	0.0352586	0.00220366	0.00440732	0.00881465	0.013222	0.00440732	0.0594989	0.00440732	0	0	0.0264439	0.0352586	0.0440732	0.0330549	0.0264439	0.00661099	0.00661099	0.00440732	0.0176293	0.00661099	0.00881465	0.013222	0.0176293	0.0308513	0.00881465	0.0440732	0.0484806	0.00440732	0.00881465	k__Bacteria; p__Actinobacteria; c__Actinobacteria; o__Actinomycetales; f__Micromonosporaceae; g__; s__
OTU_23690	0	0.00661099	0.00220366	0.00220366	0.00440732	0	0	0	0	0.00220366	0	0.00220366	0.00220366	0	0.00220366	0.00220366	0	0	0	0.00220366	0	0.00220366	0.00220366	0.00220366	0	0	0	0	0.00661099	0	0.00220366	0	0	0.00440732	0	0	0	0	k__Bacteria; p__Planctomycetes; c__Phycisphaerae; o__WD2101; f__; g__; s__
OTU_25580	0.0286476	0.00661099	0	0.0176293	0	0	0	0.00661099	0	0.00881465	0	0.0639062	0.0264439	0.0550916	0.0374623	0.0352586	0	0	0	0	0.00440732	0	0.00440732	0	0	0	0	0	0	0.00220366	0.00661099	0.0176293	0.019833	0.0176293	0.0220366	0	0	0	k__Bacteria; p__Proteobacteria; c__Gammaproteobacteria; o__Xanthomonadales; f__Xanthomonadaceae; g__Lysobacter
OTU_574	0.121201	0.0991648	0.209348	0.0969611	0.101368	0	0.00440732	0	0.0110183	0.00661099	0	0	0	0	0	0	0	0	0	0.105776	0.13222	0.121201	0.0793318	0.147645	0	0.00440732	0	0.00220366	0.00220366	0	0	0	0	0	0	0	0	0	k__Bacteria; p__Bacteroidetes; c__[Saprospirae]; o__[Saprospirales]; f__Chitinophagaceae; g__; s__
OTU_8134	0	0.0617025	0.0242403	0.013222	0.00661099	0	0	0.00661099	0	0	0	0	0	0.00220366	0	0.00440732	0	0	0	0	0.0154256	0.0837392	0.0220366	0.0242403	0	0	0	0	0	0	0	0	0	0	0.013222	0	0	0	k__Bacteria; p__Proteobacteria; c__Alphaproteobacteria; o__Sphingomonadales; f__Sphingomonadaceae; g__Sphingomonas; s__
OTU_29797	0.185108	0.0749245	0.0683135	0.11459	0.0264439	0	0	0	0	0	0	0	0	0	0	0	0	0	0	0.107979	0.0572952	0.0594989	0.0683135	0.0220366	0	0	0	0	0	0	0	0	0	0	0.00220366	0	0	0	k__Bacteria; p__Actinobacteria; c__MB-A2-108; o__0319-7L14; f__; g__; s__
OTU_34470	0.0308513	0.0506842	0.0264439	0.0418696	0.0308513	0.00881465	0	0.00661099	0.0154256	0.0242403	0	0	0	0	0	0	0	0	0	0.0528879	0.0308513	0.0154256	0.0352586	0.0308513	0.0110183	0.00220366	0	0.0264439	0.0176293	0	0	0	0	0	0	0	0	0	k__Bacteria; p__Proteobacteria; c__Alphaproteobacteria; o__Rhizobiales; f__Hyphomicrobiaceae; g__Rhodoplanes; s__
OTU_36571	0.00661099	0.00661099	0.00881465	0	0.00440732	0	0	0	0	0.00220366	0	0	0.0110183	0.00220366	0.00220366	0.0749245	0	0	0	0	0	0	0	0.00220366	0	0	0	0	0	0	0.00881465	0.00881465	0.0154256	0.00220366	0.0176293	0	0	0	k__Bacteria; p__Proteobacteria; c__Gammaproteobacteria; o__Xanthomonadales; f__Xanthomonadaceae; g__Lysobacter; s__
OTU_354	0.0352586	0.019833	0.00440732	0.0154256	0.0286476	0	0	0.00220366	0.00220366	0.00220366	0	0.0528879	0.0617025	0.0286476	0.0286476	0.0528879	0	0.00440732	0.00440732	0.00440732	0.0110183	0.00220366	0.00881465	0.0110183	0	0	0	0.00220366	0	0.00220366	0.0242403	0.0286476	0.0374623	0.0308513	0.0308513	0	0	0	k__Bacteria; p__Proteobacteria; c__Deltaproteobacteria; o__Syntrophobacterales; f__Syntrophobacteraceae; g__; s__
OTU_32844	0	0.013222	0.00661099	0.00440732	0.0264439	0	0	0	0	0	0	0	0	0.00220366	0	0.00661099	0	0.00220366	0	0.00220366	0.0110183	0.00881465	0.0154256	0.0418696	0	0	0	0	0	0	0.00220366	0	0.00440732	0	0.00220366	0	0	0	k__Bacteria; p__Actinobacteria; c__Actinobacteria; o__Actinomycetales; f__Micromonosporaceae; g__; s__
OTU_45198	0.00661099	0.00661099	0.00881465	0.0242403	0.013222	0.00661099	0	0.00881465	0.00440732	0.013222	0	0.0110183	0.0154256	0.0330549	0.0110183	0.013222	0	0.00220366	0	0.00661099	0.00440732	0.00440732	0.0176293	0.0110183	0.00440732	0	0	0.00440732	0.00220366	0.00220366	0.00220366	0.00661099	0.013222	0	0.00440732	0	0	0	k__Bacteria; p__Acidobacteria; c__Acidobacteria-6; o__iii1-15; f__; g__; s__
OTU_1672	0	0.0506842	0.0308513	0.0110183	0.0550916	0	0	0	0	0	0	0	0	0	0	0	0	0	0	0	0.0705172	0.013222	0.0352586	0.0396659	0	0	0	0	0	0	0	0	0	0	0	0	0	0	k__Bacteria; p__Bacteroidetes; c__Cytophagia; o__Cytophagales; f__Cytophagaceae; g__Hymenobacter; s__
OTU_31818	0.00220366	0.0220366	0.019833	0.00220366	0.0176293	0	0	0	0	0	0	0	0	0	0	0	0	0	0	0.00220366	0.00661099	0.00440732	0.00881465	0.00661099	0	0	0	0	0	0	0	0	0	0	0	0	0	0	k__Bacteria; p__Gemmatimonadetes; c__Gemmatimonadetes; o__Gemmatimonadales; f__Ellin5301; g__; s__
OTU_5871	0.0418696	0.0330549	0.0396659	0.00881465	0.0418696	0	0	0.00661099	0	0.00440732	0.00220366	0.00661099	0.00440732	0.00220366	0.00440732	0.00220366	0	0	0	0.0727209	0.0374623	0.0396659	0.013222	0.0286476	0	0	0	0.00661099	0.00220366	0	0	0.00220366	0	0.00220366	0.00440732	0	0	0	k__Bacteria; p__Planctomycetes; c__Phycisphaerae; o__WD2101; f__; g__; s__
OTU_35747	0.253421	0.013222	0.0903502	0	0.00440732	0.381234	0.462769	0.55973	0.7823	0.553119	0.165275	0	0	0	0.00220366	0	0.398863	0.147645	0.191719	0.213755	0.00661099	0.0550916	0.00220366	0.00881465	0.116794	0.149849	0.167478	0.1807	0.193922	0.00220366	0	0	0	0	0	0.0793318	0.0859428	0.0903502	k__Bacteria; p__Acidobacteria; c__Acidobacteriia; o__Acidobacteriales; f__Koribacteraceae; g__; s__
OTU_25656	0.0220366	0.0330549	0.019833	0.0418696	0.019833	0	0	0	0	0	0	0	0	0	0	0	0	0	0	0.0308513	0.0528879	0.0462769	0.0550916	0.00881465	0	0	0	0	0	0	0	0	0	0	0	0	0	0	k__Bacteria; p__Proteobacteria; c__Alphaproteobacteria; o__Rhizobiales; f__Hyphomicrobiaceae; g__Rhodoplanes
OTU_2123	0.00881465	0.0220366	0.00220366	0.00220366	0.0242403	0	0	0	0	0	0	0.00220366	0.00440732	0.0110183	0.00220366	0.013222	0	0	0	0	0.0154256	0.00661099	0.00661099	0.00440732	0	0	0	0	0	0	0.00440732	0.00440732	0.00661099	0.00440732	0.0110183	0	0	0	k__Bacteria; p__Proteobacteria; c__Alphaproteobacteria; o__Rhodospirillales; f__Rhodospirillaceae; g__Inquilinus; s__limosus
OTU_2328	0.00661099	0.00661099	0.0242403	0.00881465	0.0484806	0.00661099	0	0.00220366	0.00220366	0.00661099	0.00220366	0.00220366	0	0	0	0.00440732	0	0.00220366	0	0.0264439	0.00220366	0.0242403	0.0264439	0.0330549	0.00220366	0	0	0.00440732	0.00440732	0	0	0	0	0.00220366	0	0	0.00440732	0	k__Bacteria; p__Actinobacteria; c__Actinobacteria; o__Actinomycetales; f__Intrasporangiaceae; g__Oryzihumus; s__leptocrescens
[truncated: 32,481 more rows]

## Sheet: Table S5
Table S5. Taxonomic assignment of OTUs in Figure 6
[truncated: 23 more rows]
